# Supplementary material for: Investigation on the Influence of Protein Corona and Platelet Adhesion on Storage Bag Surface on the Platelet Storage Lesion
Source: Adv Healthc Mater. 2025 Jun 23;14(23):2501217. doi: 10.1002/adhm.202501217 (PMC12417748; doi:10.1002/adhm.202501217)
Supplement: Supplementary file 2 — Supporting Information [file ADHM-14-0-s002.xlsx]

## Sheet: master sheet
Sum of Intensities										842000000	5.90792e+08	4435780295	8.6709e+08	5.70273e+08	4998319851	7.6978e+08	6.75894e+08	4655355024	7.75622e+08	4.22367e+08	3287591546	5.8245e+08	5.65101e+08	3384895293	4.92987e+08	5.78038e+08	2737218832
Protein.Names	Protein.Code	Protein.Description	Gene	Mass (Da)	Peptide length	pI	Domain	Subcellular location [CC]	Gene Ontology IDs	4h.PDMA.1	4h.PDMA.2	4h.PDMA.3	24h.PDMA.1	24h.PDMA.2	24h.PDMA.3	7d.PDMA.1	7d.PDMA.2	7d.PDMA.3	4h.PVC.1	4h.PVC.2	4h.PVC.3	24h.PVC.1	24h.PVC.2	24h.PVC.3	7d.PVC.1	7d.PVC.2	7d.PVC.3	mean.4h.PDMA	mean.24h.PDMA	mean.7d.PDMA	mean.4h.PVC	mean.24h.PVC	mean.7d.PVC	log2.4h.PDMA.1	log2.4h.PDMA.2	log2.4h.PDMA.3	log2.24h.PDMA.1	log2.24h.PDMA.2	log2.24h.PDMA.3	log2.7d.PDMA.1	log2.7d.PDMA.2	log2.7d.PDMA.3	log2.4h.PVC.1	log2.4h.PVC.2	log2.4h.PVC.3	log2.24h.PVC.1	log2.24h.PVC.2	log2.24h.PVC.3	log2.7d.PVC.1
1433B_HUMAN	P31946	14-3-3 protein beta/alpha (Protein 1054) (Protein kinase C inhibitor protein 1) (KCIP-1) [Cleaved into: 14-3-3 protein beta/alpha, N-terminally processed]	YWHAB	28082	246	4.76	Tissue Leakage	Vacuole membrane {ECO:0000269|PubMed:11260479}. Note=(Microbial infection) Upon infection with Chlamydia trachomatis, this protein is associated with the pathogen-containing vacuole membrane where it colocalizes with IncG. {ECO:0000269|PubMed:11260479}.	GO:0004860; GO:0005737; GO:0005774; GO:0005829; GO:0005925; GO:0006605; GO:0007165; GO:0016020; GO:0019899; GO:0019904; GO:0035308; GO:0042470; GO:0042802; GO:0042826; GO:0043085; GO:0045296; GO:0045744; GO:0048471; GO:0050815; GO:0051219; GO:0051220; GO:0070062													507558	20972.8	994143	20628	37119	53609.9					507558	37119													18.9532	14.3562	19.9231	14.3323
1433E_HUMAN	P62258	14-3-3 protein epsilon (14-3-3E)	YWHAE	29174	255	4.63	Tissue Leakage	Nucleus {ECO:0000269|PubMed:12917326, ECO:0000269|PubMed:37599448}. Cytoplasm {ECO:0000269|PubMed:12917326}. Melanosome {ECO:0000269|PubMed:12042314, ECO:0000269|PubMed:17081065}. Note=Identified by mass spectrometry in melanosome fractions from stage I to stage IV. {ECO:0000269|PubMed:12042314, ECO:0000269|PubMed:17081065}.	GO:0000165; GO:0001764; GO:0002753; GO:0003064; GO:0003723; GO:0005246; GO:0005634; GO:0005737; GO:0005783; GO:0005829; GO:0005925; GO:0006605; GO:0007165; GO:0007346; GO:0015459; GO:0016020; GO:0019899; GO:0019903; GO:0019904; GO:0021762; GO:0021766; GO:0021987; GO:0023026; GO:0031625; GO:0031966; GO:0034122; GO:0034504; GO:0034605; GO:0035556; GO:0035591; GO:0042470; GO:0042802; GO:0042826; GO:…													28306.5	26844.7	1998810	36058.8	73181.8	110305					684654	73181.8													14.7888	14.7123	20.9307	15.1381
1433F_HUMAN	Q04917	14-3-3 protein eta (Protein AS1)	YWHAH	28219	246	4.76	Tissue Leakage	Uncharacterized	GO:0002028; GO:0003779; GO:0005159; GO:0005737; GO:0005829; GO:0005886; GO:0006713; GO:0006886; GO:0007165; GO:0014704; GO:0017080; GO:0019899; GO:0019904; GO:0021762; GO:0035259; GO:0042802; GO:0042921; GO:0044325; GO:0045664; GO:0045893; GO:0046982; GO:0048167; GO:0050774; GO:0070062; GO:0086010; GO:0098793; GO:0099171; GO:0150048; GO:2000649																34517.2	49510.8	64504.3						49510.8																15.075
1433G_HUMAN	P61981	14-3-3 protein gamma (Protein kinase C inhibitor protein 1) (KCIP-1) [Cleaved into: 14-3-3 protein gamma, N-terminally processed]	YWHAG	28303	247	4.8	Tissue Leakage	Cytoplasm {ECO:0000250|UniProtKB:P68252}.	GO:0003723; GO:0005080; GO:0005159; GO:0005737; GO:0005829; GO:0005925; GO:0006469; GO:0006605; GO:0007165; GO:0008426; GO:0009966; GO:0016020; GO:0019904; GO:0030971; GO:0032869; GO:0042149; GO:0042802; GO:0045664; GO:0048167; GO:0050815; GO:0070062; GO:0098793; GO:0140311; GO:1904262													37072.8	2.66509e+06	5293100	36257.2	127970	219682					2.66509e+06	127970													15.1781	21.3458	22.3357	15.146
1433T_HUMAN	P27348	14-3-3 protein theta (14-3-3 protein T-cell) (14-3-3 protein tau) (Protein HS1)	YWHAQ	27764	245	4.68	Tissue Leakage	Cytoplasm. Note=In neurons, axonally transported to the nerve terminals.	GO:0005737; GO:0005829; GO:0005925; GO:0006605; GO:0007165; GO:0007264; GO:0016020; GO:0019904; GO:0021762; GO:0032991; GO:0034766; GO:0042802; GO:0044325; GO:0045202; GO:0045892; GO:0070062; GO:0071889													287779	20227.1	555331								287779														18.1346	14.304	19.083
1433Z_HUMAN	P63104	14-3-3 protein zeta/delta (Protein kinase C inhibitor protein 1) (KCIP-1)	YWHAZ	27745	245	4.73	Tissue Leakage	Cytoplasm {ECO:0000269|PubMed:17081065}. Melanosome {ECO:0000269|PubMed:17081065}. Note=Located to stage I to stage IV melanosomes. {ECO:0000269|PubMed:17081065}.	GO:0000122; GO:0001525; GO:0003016; GO:0003723; GO:0005615; GO:0005634; GO:0005654; GO:0005737; GO:0005829; GO:0005925; GO:0006468; GO:0006605; GO:0007165; GO:0008039; GO:0019901; GO:0019904; GO:0030324; GO:0031625; GO:0031647; GO:0031982; GO:0035148; GO:0042149; GO:0042470; GO:0042802; GO:0043066; GO:0044325; GO:0045296; GO:0045824; GO:0050815; GO:0051683; GO:0070062; GO:0070371; GO:0070372; GO:…	17500	139927	178662	149563	65170.4	233956	63854.9	62678.3	191084				310126	216707	1855062	451904	78036.5	1220980	112043	149563	105872		793965	583640	14.0984	17.0943	17.4469	17.1904	15.9919	17.8359	15.9625	15.9357	17.5438				18.2425	17.7254	20.823	18.7857
4F2_HUMAN	P08195	Amino acid transporter heavy chain SLC3A2 (4F2 cell-surface antigen heavy chain) (4F2hc) (4F2 heavy chain antigen) (Lymphocyte activation antigen 4F2 large subunit) (Solute carrier family 3 member 2) (CD antigen CD98)	SLC3A2	67994	630	4.89	Tissue Leakage	Apical cell membrane {ECO:0000269|PubMed:11742812}. Cell membrane {ECO:0000269|PubMed:11311135, ECO:0000269|PubMed:11389679, ECO:0000269|PubMed:11557028, ECO:0000269|PubMed:11564694, ECO:0000269|PubMed:12225859, ECO:0000269|PubMed:15769744, ECO:0000269|PubMed:16496379, ECO:0000269|PubMed:25998567, ECO:0000269|PubMed:3476959, ECO:0000269|PubMed:3480538, ECO:0000269|PubMed:36028562, ECO:0000269|Pub…	GO:0001618; GO:0003723; GO:0003725; GO:0005294; GO:0005432; GO:0005654; GO:0005765; GO:0005886; GO:0005975; GO:0006816; GO:0006865; GO:0009925; GO:0009986; GO:0015173; GO:0015175; GO:0015180; GO:0015190; GO:0015818; GO:0015820; GO:0015821; GO:0015823; GO:0015824; GO:0015827; GO:0015828; GO:0015829; GO:0016020; GO:0016323; GO:0016324; GO:0042470; GO:0042803; GO:0043330; GO:0044225; GO:0045202; GO:…							46482.1	85778.6	72956.6	5600.95	47436.1	26518.5	32532.2	24758	2113600	34920.1	33689.3	34304.7			68405.8	26518.5	723630	34304.7							15.5044	16.3883	16.1548	12.4515	15.5337	14.6947	14.9896	14.5956	21.0113	15.0918
6PGD_HUMAN	P52209	6-phosphogluconate dehydrogenase, decarboxylating (EC 1.1.1.44)	PGD	53140	483	6.8	Tissue Leakage	Cytoplasm {ECO:0000250}.	GO:0004616; GO:0005634; GO:0005829; GO:0006098; GO:0009051; GO:0019322; GO:0046177; GO:0050661; GO:0070062																23665.7	14642.3	26934						21747.3																14.5305
A1AG1_HUMAN	P02763	Alpha-1-acid glycoprotein 1 (AGP 1) (Orosomucoid-1) (OMD 1)	ORM1	23540	201	5.11	Acute Phase	Secreted.	GO:0002682; GO:0005576; GO:0005615; GO:0006953; GO:0006954; GO:0031093; GO:0032715; GO:0032720; GO:0032731; GO:0032732; GO:0032760; GO:0035580; GO:0062023; GO:0070062; GO:0072562; GO:1904724	63700	77225.9	178531	80649.4	48123.2	64386.3	93947.8	34045.3	501706	106679	179125	251572				75430.7	61949.8	88911.6	106478	64386.3	209900	179125		75430.7	15.9585	16.2368	17.4458	16.2994	15.5544	15.9745	16.5196	15.0552	18.9365	16.7029	17.4506	17.9406				16.2029
A1AT_HUMAN	P01009	Alpha-1-antitrypsin (Alpha-1 protease inhibitor) (Alpha-1-antiproteinase) (Serpin A1) [Cleaved into: Short peptide from AAT (SPAAT)]	SERPINA1	46737	418	5.37	Coagulation	[Short peptide from AAT]: Secreted, extracellular space, extracellular matrix.	GO:0002020; GO:0004867; GO:0005576; GO:0005615; GO:0005783; GO:0005788; GO:0005794; GO:0006953; GO:0007596; GO:0030134; GO:0031093; GO:0033116; GO:0042802; GO:0043231; GO:0062023; GO:0070062; GO:1904813	2060000	2786735	17120750	3707735	3197145	17959700	3549105	3460220	25838250	2852610	1019784	8250210	957945	1009070	8933325	924544	1825465	10682850	7.32274e+06	8.28819e+06	1.09492e+07	4040868	3.63345e+06	4.47762e+06	20.9747	21.4101	24.0292	21.8221	21.6084	24.0983	21.759	21.7224	24.623	21.4439	19.9598	22.976	19.8696	19.9446	23.0908	19.8184
A1BG_HUMAN	P04217	Alpha-1B-glycoprotein (Alpha-1-B glycoprotein)	A1BG	54254	495	5.63	Other Plasma Proteins	Secreted.	GO:0005576; GO:0005615; GO:0005886; GO:0031093; GO:0034774; GO:0062023; GO:0070062; GO:0072562; GO:1904813	1640000	1245655	8475995	1160240	1096165	7585290	868875	1555220	5328135	1449075	407907	5323090	779566	509848	3765890	750286	728120	4150685	3.78814e+06	3280565	2.58408e+06	2.39336e+06	1.6851e+06	1.87636e+06	20.6477	20.2485	23.015	20.146	20.064	22.8548	19.7288	20.5687	22.3452	20.4667	18.6379	22.3438	19.5723	18.9597	21.8446	19.5171
A2AP_HUMAN	P08697	Alpha-2-antiplasmin (Alpha-2-AP) (Alpha-2-plasmin inhibitor) (Alpha-2-PI) (Serpin F2)	SERPINF2	54566	491	5.87	Acute Phase	Secreted.	GO:0002020; GO:0002034; GO:0004866; GO:0004867; GO:0005576; GO:0005577; GO:0005615; GO:0006953; GO:0009986; GO:0010033; GO:0010757; GO:0030199; GO:0031093; GO:0032967; GO:0042730; GO:0042803; GO:0045597; GO:0045944; GO:0046330; GO:0048514; GO:0048661; GO:0051496; GO:0051918; GO:0062023; GO:0070062; GO:0070374; GO:0071636; GO:0072562; GO:2000049	3360000	2381210	11856040	2672500	1965825	15864800	2131185	1585780	10715200	2222290	1504710	15897800	2049100	1955810	18369000	1675455	1646525	14334200	5865255	6834375	4.81072e+06	6541600	7457970	5.88539e+06	21.6794	21.1833	23.4991	21.3498	20.9067	23.9193	21.0232	20.5968	23.3532	21.0836	20.5211	23.9223	20.9666	20.8993	24.1308	20.6761
A2GL_HUMAN	P02750	Leucine-rich alpha-2-glycoprotein (LRG)	LRG1	38178	347	5.66	Other Plasma Proteins	Secreted.	GO:0001938; GO:0005114; GO:0005576; GO:0005615; GO:0009617; GO:0010718; GO:0010838; GO:0016020; GO:0030511; GO:0034713; GO:0035313; GO:0035580; GO:0043231; GO:0045766; GO:0050873; GO:0051546; GO:0060054; GO:0061756; GO:0070062; GO:1904724; GO:1904813	84300	60144.7	365548	80567.6	63870.9	257612	57543.9	52629.6	506450	83693.7	144285	204876	37229.3	21825.9	491759	21130.5	19287.1	198423	170005	134017	205541	144285	183605	79613.5	16.3636	15.8761	18.4797	16.2979	15.9629	17.9748	15.8124	15.6836	18.9501	16.3528	17.1386	17.6444	15.1842	14.4138	18.9076	14.367
A2MG_HUMAN	P01023	Alpha-2-macroglobulin (Alpha-2-M) (C3 and PZP-like alpha-2-macroglobulin domain-containing protein 5)	A2M	163291	1474	5.98	Complement	Secreted {ECO:0000269|PubMed:6203908}.	GO:0001553; GO:0001869; GO:0002020; GO:0002438; GO:0004866; GO:0004867; GO:0005102; GO:0005576; GO:0005615; GO:0006953; GO:0007584; GO:0010037; GO:0019838; GO:0019899; GO:0019959; GO:0019966; GO:0031093; GO:0034695; GO:0042802; GO:0043120; GO:0048306; GO:0048403; GO:0048406; GO:0048863; GO:0051384; GO:0062023; GO:0070062; GO:0072562; GO:1990402	962000	964028	5731480	1552530	1343435	5015215	1350300	1139171	10364250	2889959	307592	3957975	338918	329272	3827505	378285	631804	4182855	2.55253e+06	2637060	4.28457e+06	2.38518e+06	1498565	1.73098e+06	19.8758	19.8787	22.4505	20.5662	20.3575	22.2579	20.3648	20.1196	23.3051	21.4626	18.2307	21.9163	18.3706	18.3289	21.868	18.5291
AACT_HUMAN	P01011	Alpha-1-antichymotrypsin (ACT) (Cell growth-inhibiting gene 24/25 protein) (Serpin A3) [Cleaved into: Alpha-1-antichymotrypsin His-Pro-less]	SERPINA3	47651	423	5.32	Acute Phase	Secreted.	GO:0003677; GO:0004867; GO:0005576; GO:0005615; GO:0005634; GO:0006953; GO:0006954; GO:0019216; GO:0030277; GO:0031093; GO:0034774; GO:0035578; GO:0062023; GO:0070062; GO:0072562	896000	1031492	7308475	732404	946571	8741115	568195	926610	6111555	1069138	285530	5010670	387120	383632	4088655	392655	485630	3908075	3.07855e+06	3.47336e+06	2.53545e+06	2.12178e+06	1619802	1.59545e+06	19.7726	19.9763	22.8011	19.4823	19.8524	23.0594	19.116	19.8216	22.5431	20.028	18.1233	22.2566	18.5624	18.5494	21.9632	18.5829
ACLY_HUMAN	P53396	ATP-citrate synthase (EC 2.3.3.8) (ATP-citrate (pro-S-)-lyase) (ACL) (Citrate cleavage enzyme)	ACLY	120839	1101	6.95	Tissue Leakage	Cytoplasm, cytosol {ECO:0000269|PubMed:9116495}.	GO:0003878; GO:0005524; GO:0005576; GO:0005654; GO:0005829; GO:0006085; GO:0006099; GO:0006101; GO:0006107; GO:0006633; GO:0006695; GO:0008610; GO:0015936; GO:0016020; GO:0035578; GO:0046872; GO:0070062; GO:1904813													520968	18456.7	1023480	51471	105962	160453					520968	105962													18.9908	14.1719	19.9651	15.6515
ACTB_HUMAN	P60709	Actin, cytoplasmic 1 (EC 3.6.4.-) (Beta-actin) [Cleaved into: Actin, cytoplasmic 1, N-terminally processed]	ACTB	41737	375	5.29	Tissue Leakage	Cytoplasm, cytoskeleton {ECO:0000269|PubMed:11687588, ECO:0000269|PubMed:17289661}. Nucleus {ECO:0000269|PubMed:11687588, ECO:0000269|PubMed:29925947}. Note=Localized in cytoplasmic mRNP granules containing untranslated mRNAs. {ECO:0000269|PubMed:17289661}.	GO:0000079; GO:0000776; GO:0000785; GO:0000786; GO:0001738; GO:0005200; GO:0005524; GO:0005615; GO:0005634; GO:0005654; GO:0005737; GO:0005829; GO:0005856; GO:0005884; GO:0005886; GO:0005903; GO:0005911; GO:0005912; GO:0005925; GO:0006338; GO:0006357; GO:0007163; GO:0007409; GO:0008284; GO:0015629; GO:0016020; GO:0016363; GO:0016514; GO:0016586; GO:0016887; GO:0019894; GO:0019901; GO:0021762; GO:…	257000	684310	1319647	250774	613260	3647195	1535965	676877	2951440	2803085	545718	2606700	10571275	2260380	48197055	14924250	1474630	25295100	753802	1503743	1.72143e+06	1.98517e+06	2.03429e+07	1.3898e+07	17.9739	19.3843	20.3317	17.936	19.2261	21.7984	20.5507	19.3685	21.493	21.4186	19.0578	21.3138	23.3336	21.1081	25.5224	23.8312
ACTN1_HUMAN	P12814	Alpha-actinin-1 (Alpha-actinin cytoskeletal isoform) (F-actin cross-linking protein) (Non-muscle alpha-actinin-1)	ACTN1	103058	892	5.25	Tissue Leakage	Cytoplasm, cytoskeleton {ECO:0000269|PubMed:24069336, ECO:0000269|PubMed:7750553}. Cytoplasm, myofibril, sarcomere, Z line {ECO:0000269|PubMed:7750553}. Cell membrane {ECO:0000250|UniProtKB:Q9Z1P2}. Cell junction {ECO:0000250|UniProtKB:Q9Z1P2}. Cell projection, ruffle {ECO:0000250|UniProtKB:Q7TPR4}. Note=Colocalizes with MYOZ2 and PPP3CA at the Z-line of heart and skeletal muscle. Colocalizes wit…	GO:0001725; GO:0001726; GO:0003725; GO:0005178; GO:0005509; GO:0005576; GO:0005615; GO:0005737; GO:0005829; GO:0005886; GO:0005903; GO:0005911; GO:0005916; GO:0005925; GO:0007015; GO:0017166; GO:0030018; GO:0030036; GO:0030054; GO:0030220; GO:0030374; GO:0030864; GO:0031093; GO:0031143; GO:0036344; GO:0042803; GO:0042981; GO:0042995; GO:0044325; GO:0048041; GO:0051015; GO:0051017; GO:0051639; GO:…							87360.2	84672.9	81985.6				136932	15950.4	3053400	239028	248307	257585			84672.9		1.06876e+06	248307							16.4147	16.3696	16.3231				17.0631	13.9613	21.542	17.8668
ACTN4_HUMAN	O43707	Alpha-actinin-4 (Non-muscle alpha-actinin 4)	ACTN4	104854	911	5.27	Tissue Leakage	Nucleus {ECO:0000269|PubMed:22351778, ECO:0000269|PubMed:9508771}. Cytoplasm {ECO:0000269|PubMed:22351778, ECO:0000269|PubMed:9508771}. Cell junction {ECO:0000250|UniProtKB:P57780}. Cytoplasm, cytoskeleton, stress fiber {ECO:0000269|PubMed:9508771}. Cytoplasm, perinuclear region {ECO:0000250|UniProtKB:P57780}. Note=Localized in cytoplasmic mRNP granules containing untranslated mRNAs. Expressed in…	GO:0000977; GO:0001725; GO:0001882; GO:0003713; GO:0003723; GO:0003779; GO:0005178; GO:0005509; GO:0005576; GO:0005615; GO:0005634; GO:0005737; GO:0005886; GO:0005925; GO:0015031; GO:0015629; GO:0016922; GO:0030018; GO:0030036; GO:0030050; GO:0030054; GO:0030335; GO:0030374; GO:0030864; GO:0031093; GO:0031143; GO:0031490; GO:0032417; GO:0032991; GO:0033209; GO:0035357; GO:0042803; GO:0042974; GO:…													1.15339e+06	44935.7	2261850	28829.8	37965.7	46848.9					1.15339e+06	37881.5													20.1375	15.4556	21.1091	14.8153
ACTS_HUMAN	P68133	Actin, alpha skeletal muscle (EC 3.6.4.-) (Alpha-actin-1) [Cleaved into: Actin, alpha skeletal muscle, intermediate form]	ACTA1	42051	377	5.23	Tissue Leakage	Cytoplasm, cytoskeleton.	GO:0001725; GO:0005200; GO:0005524; GO:0005615; GO:0005829; GO:0005865; GO:0005884; GO:0006936; GO:0009612; GO:0009991; GO:0010628; GO:0015629; GO:0016787; GO:0017022; GO:0030017; GO:0030027; GO:0030175; GO:0030240; GO:0043503; GO:0043531; GO:0044297; GO:0048545; GO:0048741; GO:0070062; GO:0071417; GO:0072562; GO:0090131	35300	45021.7	40151.3	53220.3	17564.4	35392.4	55784.4	63293.4	59538.9	450623	24537	237580	2582110	180271	1.38119e+06	83636.2	72843.9	78240.1	40151.3	35392.4	59538.9	237580	1.38119e+06	78240.1	15.1066	15.4583	15.2932	15.6997	14.1004	15.1112	15.7676	15.9498	15.8615	18.7816	14.5827	17.8581	21.3001	17.4598	20.3975	16.3518
ADA10_HUMAN	O14672	Disintegrin and metalloproteinase domain-containing protein 10 (ADAM 10) (EC 3.4.24.81) (CDw156) (Kuzbanian protein homolog) (Mammalian disintegrin-metalloprotease) (CD antigen CD156c)	ADAM10	84142	748	8.16	Tissue Leakage	Cell membrane {ECO:0000269|PubMed:20624979, ECO:0000269|PubMed:23676497, ECO:0000269|PubMed:24990881, ECO:0000269|PubMed:26686862, ECO:0000269|PubMed:29430990, ECO:0000269|PubMed:30463011}; Single-pass type I membrane protein {ECO:0000305}. Golgi apparatus membrane {ECO:0000269|PubMed:12475894}; Single-pass type I membrane protein {ECO:0000305}. Cytoplasmic vesicle, clathrin-coated vesicle {ECO:0…	GO:0000139; GO:0001701; GO:0004175; GO:0004222; GO:0005102; GO:0005178; GO:0005634; GO:0005737; GO:0005788; GO:0005794; GO:0005798; GO:0005886; GO:0005912; GO:0005925; GO:0006468; GO:0006509; GO:0007162; GO:0007219; GO:0007229; GO:0007267; GO:0008237; GO:0008284; GO:0008593; GO:0009986; GO:0010629; GO:0010820; GO:0014069; GO:0016020; GO:0016485; GO:0017124; GO:0019901; GO:0022617; GO:0030136; GO:…	125000	41853.2	206315	88627.3	33838.4	61232.9	17541.4	76325.7	135110				12138.1	13980.7	13059.4	15526.5	32249.8	48973.2	124290	61232.9	76325.7		13059.4	32249.8	16.9281	15.353	17.6545	16.4355	15.0464	15.902	14.0985	16.2199	17.0438				13.5673	13.7711	13.6728	13.9224
ADA15_HUMAN	Q13444	Disintegrin and metalloproteinase domain-containing protein 15 (ADAM 15) (EC 3.4.24.-) (Metalloprotease RGD disintegrin protein) (Metalloproteinase-like, disintegrin-like, and cysteine-rich protein 15) (MDC-15) (Metargidin)	ADAM15	92959	863	6.16	Tissue Leakage	Endomembrane system {ECO:0000269|PubMed:12243749}; Single-pass type I membrane protein {ECO:0000269|PubMed:12243749}. Cell junction, adherens junction {ECO:0000269|PubMed:12243749}. Cell projection, cilium, flagellum {ECO:0000250}. Cytoplasmic vesicle, secretory vesicle, acrosome {ECO:0000250}. Note=The majority of the protein is localized in a perinuclear compartment which may correspond to the …	GO:0001525; GO:0001669; GO:0001953; GO:0002418; GO:0004222; GO:0005178; GO:0005615; GO:0005886; GO:0005912; GO:0006508; GO:0007160; GO:0007229; GO:0008237; GO:0008584; GO:0009986; GO:0017124; GO:0022617; GO:0030308; GO:0030336; GO:0030574; GO:0031514; GO:0042246; GO:0045087; GO:0046872; GO:0060317; GO:0070062; GO:1900121; GO:1904628; GO:1990910	16100	27417.8	38729.9																27417.8						13.9753	14.7428	15.2412
ADH4_HUMAN	P08319	All-trans-retinol dehydrogenase [NAD(+)] ADH4 (EC 1.1.1.105) (Alcohol dehydrogenase 2) (Alcohol dehydrogenase 4) (Alcohol dehydrogenase class II pi chain)	ADH4	40222	380	8.25	Tissue Leakage	Cytoplasm.	GO:0001523; GO:0003960; GO:0004022; GO:0004024; GO:0004032; GO:0004745; GO:0005503; GO:0005654; GO:0005829; GO:0006066; GO:0006069; GO:0006081; GO:0008270; GO:0010430; GO:0016620; GO:0019115; GO:0019841; GO:0042572; GO:0046164; GO:0046294; GO:0051287; GO:0051903; GO:1901661	114000	156784	199699				49853.5	98520.2	147187	230700	49485	330551	280481	79085.2	628406	214620	34310.9	417732	156784		98520.2	203579	329324	222221	16.797	17.2584	17.6075				15.6054	16.5881	17.1673	17.8157	15.5947	18.3345	18.0975	16.2711	19.2613	17.7114
ADT2_HUMAN	P05141	ADP/ATP translocase 2 (ADP,ATP carrier protein 2) (ADP,ATP carrier protein, fibroblast isoform) (Adenine nucleotide translocator 2) (ANT 2) (Solute carrier family 25 member 5) [Cleaved into: ADP/ATP translocase 2, N-terminally processed]	SLC25A5	32852	298	9.71	Tissue Leakage	Mitochondrion inner membrane {ECO:0000250|UniProtKB:P02722}; Multi-pass membrane protein {ECO:0000255}. Membrane {ECO:0000269|PubMed:27641616}; Multi-pass membrane protein {ECO:0000255}. Note=May localize to non-mitochondrial membranes. {ECO:0000269|PubMed:27641616}.	GO:0000295; GO:0003723; GO:0005471; GO:0005634; GO:0005739; GO:0005743; GO:0005757; GO:0005886; GO:0007059; GO:0008284; GO:0015078; GO:0015207; GO:0016020; GO:0017077; GO:0030183; GO:0030218; GO:0031625; GO:0042645; GO:0046902; GO:0051503; GO:0071817; GO:0140021; GO:1901029; GO:1901526; GO:1990544; GO:1990830; GO:1990845							26638.5	55154	108213	10406.1	11183.7	10794.9	70731.4	119186	5566460	106681	17884.4	241477			63335.2	10794.9	1.91879e+06	122014							14.7012	15.7512	16.7235	13.3451	13.4491	13.3981	16.1101	16.8629	22.4083	16.7029
AFAM_HUMAN	P43652	Afamin (Alpha-albumin) (Alpha-Alb)	AFM	69069	599	5.58	Other Plasma Proteins	Secreted {ECO:0000269|PubMed:12463752, ECO:0000269|PubMed:15952736, ECO:0000269|PubMed:26902720, ECO:0000269|PubMed:7517938}.	GO:0005576; GO:0005615; GO:0005737; GO:0008431; GO:0050821; GO:0051180; GO:0070062; GO:0071693; GO:0072562	287000	164312	472290	153944	217434	247420	125932	200823	316540	263198	97455.2	359193	141702	73495.8	348881	124211	116285	579266	307994	206266	214431	239949	188026	273254	18.1326	17.3261	18.8493	17.2321	17.7302	17.9166	16.9423	17.6156	18.272	18.0058	16.5725	18.4544	17.1125	16.1654	18.4124	16.9224
AHNK_HUMAN	Q09666	Neuroblast differentiation-associated protein AHNAK (Desmoyokin)	AHNAK	629101	5890	5.8	Tissue Leakage	Nucleus.	GO:0003723; GO:0005634; GO:0005737; GO:0005765; GO:0005829; GO:0005886; GO:0005925; GO:0015629; GO:0016020; GO:0030315; GO:0031982; GO:0042383; GO:0042802; GO:0043034; GO:0043484; GO:0044291; GO:0044548; GO:0045296; GO:0070062; GO:0097493; GO:0098797; GO:1901385; GO:1905686	25800	12238	39410.2										1.61783e+06	40232.7	3195420				25824.1				1.61783e+06		14.6564	13.5791	15.2663										20.6256	15.2961	21.6076
ALBU_HUMAN	P02768	Albumin	ALB	69367	609	5.67	Albumin	Secreted.	GO:0003677; GO:0005504; GO:0005507; GO:0005576; GO:0005615; GO:0005634; GO:0005737; GO:0005783; GO:0005788; GO:0005794; GO:0009267; GO:0015643; GO:0016209; GO:0030170; GO:0031093; GO:0032991; GO:0036094; GO:0042802; GO:0051087; GO:0051902; GO:0070062; GO:0072562; GO:0072732; GO:0140272; GO:1903981	81300000	76104000	669322500	61169650	71800250	677088000	40187650	77753050	455128000	27840700	18599200	160151500	19912950	14864000	170687500	9944000	23204050	166780500	2.7559e+08	270019300	191022900	68863800	68488150	66642850	26.2775	26.1815	29.3181	25.8663	26.0975	29.3348	25.2602	26.2124	28.7617	24.7307	24.1487	27.2549	24.2472	23.8253	27.3468	23.2454
ALDOA_HUMAN	P04075	Fructose-bisphosphate aldolase A (EC 4.1.2.13) (Lung cancer antigen NY-LU-1) (Muscle-type aldolase)	ALDOA	39420	364	8.39	Tissue Leakage	Cytoplasm, myofibril, sarcomere, I band {ECO:0000250|UniProtKB:P00883}. Cytoplasm, myofibril, sarcomere, M line {ECO:0000250|UniProtKB:P00883}. Note=In skeletal muscle, accumulates around the M line and within the I band, colocalizing with FBP2 on both sides of the Z line in the absence of Ca(2+). {ECO:0000250|UniProtKB:P00883}.	GO:0003723; GO:0003779; GO:0004332; GO:0005576; GO:0005615; GO:0005634; GO:0005829; GO:0006000; GO:0006096; GO:0006754; GO:0006941; GO:0007015; GO:0007339; GO:0008092; GO:0008360; GO:0015629; GO:0015631; GO:0016020; GO:0030388; GO:0031093; GO:0031430; GO:0031674; GO:0034774; GO:0042802; GO:0045296; GO:0046716; GO:0051289; GO:0061827; GO:0070061; GO:0070062; GO:1904724; GO:1904813	15200	17694	23356.4				62827.8	63543.4	62112.3				49366.1	31027.5	5382730	87163.4	33643.1	196537	18739.1		62827.8		1.82104e+06	105781	13.8886	14.111	14.5115				15.9391	15.9555	15.9226				15.5912	14.9213	22.3599	16.4114
ALS_HUMAN	P35858	Insulin-like growth factor-binding protein complex acid labile subunit (ALS)	IGFALS	66035	605	6.13	Other Plasma Proteins	Secreted, extracellular space.	GO:0005520; GO:0005576; GO:0005615; GO:0005886; GO:0007155; GO:0007165; GO:0031012; GO:0042567; GO:0070062	515000	289806	722049	329764	239077	677908	266269	256526	317816	325466	73137.6	415389	228568	116816	479854	206145	153216	329520	509058	415583	280204	271331	275080	229627	18.9751	18.1447	19.4617	18.3311	17.8671	19.3707	18.0225	17.9687	18.2778	18.3121	16.1583	18.6641	17.8023	16.8339	18.8722	17.6533
AMBP_HUMAN	P02760	Protein AMBP (Protein HC) [Cleaved into: Alpha-1-microglobulin (EC 1.6.2.-) (Alpha-1 microglycoprotein) (Complex-forming glycoprotein heterogeneous in charge); Inter-alpha-trypsin inhibitor light chain (ITI-LC) (Bikunin) (EDC1) (HI-30) (Uronic-acid-rich protein); Trypstatin]	AMBP	38999	352	6.13	Other Plasma Proteins	[Inter-alpha-trypsin inhibitor light chain]: Secreted {ECO:0000269|PubMed:25326458, ECO:0000269|PubMed:36213313}.	GO:0004867; GO:0005576; GO:0005615; GO:0005743; GO:0005783; GO:0005829; GO:0005886; GO:0007155; GO:0007565; GO:0009986; GO:0016491; GO:0019855; GO:0019862; GO:0020037; GO:0030246; GO:0031965; GO:0042167; GO:0042803; GO:0046329; GO:0046904; GO:0050777; GO:0062023; GO:0070062; GO:0072562	440000	332072	2027475	419861	304159	2025605	357459	299980	2302555	442862	425668	2295265	538216	441402	1498595	413326	494244	2741400	933293	916542	986664	1.0546e+06	826071	1216323	18.7482	18.3411	20.9513	18.6796	18.2145	20.9499	18.4474	18.1945	21.1348	18.7565	18.6994	21.1302	19.0378	18.7517	20.5152	18.6569
ANGL3_HUMAN	Q9Y5C1	Angiopoietin-related protein 3 (Angiopoietin-5) (ANG-5) (Angiopoietin-like protein 3) [Cleaved into: ANGPTL3(17-221); ANGPTL3(17-224)]	ANGPTL3	53637	460	6.14	Other Plasma Proteins	Secreted {ECO:0000250, ECO:0000305|PubMed:11877390}. Cell projection, lamellipodium {ECO:0000250|UniProtKB:Q9R182}. Note=Colocalized with HSPG2 and activated ITGB3 on podocytes. {ECO:0000250|UniProtKB:Q9R182}.	GO:0001525; GO:0004857; GO:0004859; GO:0005178; GO:0005576; GO:0005615; GO:0005769; GO:0005794; GO:0006071; GO:0006631; GO:0006644; GO:0007160; GO:0007165; GO:0007229; GO:0008083; GO:0008201; GO:0008203; GO:0009395; GO:0009725; GO:0009986; GO:0010519; GO:0019915; GO:0030027; GO:0030335; GO:0042632; GO:0045766; GO:0048844; GO:0050996; GO:0051005; GO:0055088; GO:0055090; GO:0055091; GO:0062023; GO:…							34086.3	32709.2	31332.1	67261.2	36537.5	51899.3	60143.8	72717.2	66430.5	63688.8	60258.3	164914			32709.2	51899.3	66430.5	96286.9							15.0569	14.9974	14.9354	16.0375	15.1571	15.6634	15.8761	16.15	16.0196	15.9588
ANGL6_HUMAN	Q8NI99	Angiopoietin-related protein 6 (Angiopoietin-like protein 6) (Angiopoietin-related growth factor) (Angiopoietin-related protein 5)	ANGPTL6	51694	470	8.45	Other Plasma Proteins	Secreted {ECO:0000305}.	GO:0001525; GO:0005102; GO:0005615; GO:0030141; GO:0030154; GO:0062023; GO:0070062	6710	12242.1	17769.6	14570.1	26394	38217.9				15687.2	23921	32154.7	25638.7	65654.8	105671	15520	27473	39426.1	12242.1	26394		23921	65654.8	27473	12.7131	13.5796	14.1171	13.8307	14.6879	15.222				13.9373	14.546	14.9727	14.646	16.0026	16.6892	13.9218
ANGL8_HUMAN	Q6UXH0	Angiopoietin-like protein 8 (Betatrophin) (Lipasin) (Refeeding-induced fat and liver protein)	ANGPTL8	22105	198	6.74	Other Plasma Proteins	Secreted {ECO:0000269|PubMed:23150577}.	GO:0005179; GO:0005576; GO:0010954; GO:0019216; GO:0044255; GO:0045444; GO:0048469; GO:0050746; GO:0070328	33700	27000.5	101217	40783.2	18080.7	29431.9	28910.7	18015.5	62180.4	34779.5	20533.5	121258	45033.8	69131	57082.4	35526.4	23414.8	67255.8	53970.8	29431.9	36368.9	58856.8	57082.4	42065.7	15.0402	14.7207	16.6271	15.3157	14.1422	14.8451	14.8193	14.137	15.9242	15.0859	14.3257	16.8877	15.4587	16.077	15.8008	15.1166
ANGT_HUMAN	P01019	Angiotensinogen (Serpin A8) [Cleaved into: Angiotensin-1 (Angiotensin 1-10) (Angiotensin I) (Ang I); Angiotensin-2 (Angiotensin 1-8) (Angiotensin II) (Ang II); Angiotensin-3 (Angiotensin 2-8) (Angiotensin III) (Ang III) (Des-Asp[1]-angiotensin II); Angiotensin-4 (Angiotensin 3-8) (Angiotensin IV) (Ang IV); Angiotensin 1-9; Angiotensin 1-7; Angiotensin 1-5; Angiotensin 1-4]	AGT	52070	476	5.6	Other Plasma Proteins	Secreted {ECO:0000305|PubMed:4300938, ECO:0000305|PubMed:7259779, ECO:0000305|PubMed:7539791}.	GO:0001558; GO:0001819; GO:0001822; GO:0001974; GO:0002016; GO:0002018; GO:0002019; GO:0002034; GO:0003014; GO:0004867; GO:0005179; GO:0005576; GO:0005615; GO:0005829; GO:0007186; GO:0007199; GO:0007200; GO:0007267; GO:0008083; GO:0008217; GO:0010536; GO:0010595; GO:0010613; GO:0010718; GO:0010744; GO:0014873; GO:0019229; GO:0031702; GO:0031703; GO:0034374; GO:0035813; GO:0038060; GO:0038166; GO:…	717000	480928	1692155	426817	481937	1553725	388764	474032	824824	578370	294707	1156105	489810	242214	1856230	449309	265739	936678	963301	820826	562540	676394	862751	550575	19.4513	18.8755	20.6904	18.7033	18.8785	20.5673	18.5685	18.8546	19.6537	19.1416	18.1689	20.1408	18.9019	17.8859	20.8239	18.7773
ANT3_HUMAN	P01008	Antithrombin-III (ATIII) (Serpin C1)	SERPINC1	52602	464	5.95	Coagulation	Secreted, extracellular space.	GO:0002020; GO:0004867; GO:0005576; GO:0005615; GO:0005788; GO:0005886; GO:0007596; GO:0008201; GO:0030193; GO:0042802; GO:0062023; GO:0070062; GO:0072562	385000	581042	1490705	416522	568936	2293925	296530	432866	1719800	301173	138664	772993	146856	154380	824369	106557	248689	924458	819044	1.09313e+06	816398	404277	375202	426568	18.5559	19.1483	20.5076	18.668	19.1179	21.1294	18.1778	18.7236	20.7138	18.2002	17.0812	19.5601	17.164	17.2361	19.6529	16.7013
ANTR2_HUMAN	P58335	Anthrax toxin receptor 2 (Capillary morphogenesis gene 2 protein) (CMG-2)	ANTXR2	53666	489	6.37	Other Plasma Proteins	[Isoform 3]: Secreted {ECO:0000305}.	GO:0004888; GO:0005576; GO:0005789; GO:0005886; GO:0009986; GO:0010008; GO:0046872										78199.9	14948.2	141452	113373	18880.3	207865	57294	20480.7	94107.3				78199.9	113373	57294										16.2549	13.8677	17.1099	16.7907	14.2046	17.6653	15.8061
ANXA1_HUMAN	P04083	Annexin A1 (Annexin I) (Annexin-1) (Calpactin II) (Calpactin-2) (Chromobindin-9) (Lipocortin I) (Phospholipase A2 inhibitory protein) (p35) [Cleaved into: Annexin Ac2-26]	ANXA1	38714	346	6.64	Tissue Leakage	Nucleus {ECO:0000269|PubMed:10772777, ECO:0000269|PubMed:19625660}. Cytoplasm {ECO:0000269|PubMed:10772777, ECO:0000269|PubMed:17008549, ECO:0000269|PubMed:19625660}. Cell projection, cilium {ECO:0000250|UniProtKB:P46193}. Cell membrane {ECO:0000269|PubMed:10772777}. Membrane {ECO:0000269|PubMed:17008549, ECO:0000269|PubMed:2532504, ECO:0000269|PubMed:8557678}; Peripheral membrane protein {ECO:00…	GO:0001533; GO:0001780; GO:0001786; GO:0001891; GO:0002250; GO:0002548; GO:0002685; GO:0005102; GO:0005509; GO:0005543; GO:0005544; GO:0005576; GO:0005615; GO:0005634; GO:0005654; GO:0005737; GO:0005768; GO:0005829; GO:0005886; GO:0005912; GO:0005925; GO:0006909; GO:0006954; GO:0007165; GO:0007166; GO:0007187; GO:0008289; GO:0008360; GO:0009986; GO:0010165; GO:0014839; GO:0016323; GO:0016324; GO:…													868246	22782.5	1713710								868246														19.7277	14.4756	20.7087
ANXA2_HUMAN	P07355	Annexin A2 (Annexin II) (Annexin-2) (Calpactin I heavy chain) (Calpactin-1 heavy chain) (Chromobindin-8) (Lipocortin II) (Placental anticoagulant protein IV) (PAP-IV) (Protein I) (p36)	ANXA2	38604	339	7.56	Tissue Leakage	Secreted, extracellular space, extracellular matrix, basement membrane {ECO:0000269|PubMed:17081065}. Melanosome {ECO:0000269|PubMed:17081065}. Note=In the lamina beneath the plasma membrane. Identified by mass spectrometry in melanosome fractions from stage I to stage IV. Translocated from the cytoplasm to the cell surface through a Golgi-independent mechanism.	GO:0001525; GO:0001533; GO:0001765; GO:0001786; GO:0001921; GO:0002020; GO:0002091; GO:0003723; GO:0004867; GO:0005262; GO:0005509; GO:0005544; GO:0005546; GO:0005576; GO:0005604; GO:0005615; GO:0005634; GO:0005737; GO:0005765; GO:0005768; GO:0005769; GO:0005811; GO:0005829; GO:0005886; GO:0005912; GO:0006900; GO:0007160; GO:0008092; GO:0009986; GO:0010756; GO:0014823; GO:0016020; GO:0016323; GO:…	129000	12012.9	32438.9				631348	68406.5	30670.2				34973.6	79026.7	4705410	135490	19232	42846.1	57655.9		243475		1.60647e+06	65855.8	16.9716	13.5523	14.9854				19.2681	16.0618	14.9045				15.094	16.2701	22.1659	17.0478
ANXA5_HUMAN	P08758	Annexin A5 (Anchorin CII) (Annexin V) (Annexin-5) (Calphobindin I) (CPB-I) (Endonexin II) (Lipocortin V) (Placental anticoagulant protein 4) (PP4) (Placental anticoagulant protein I) (PAP-I) (Thromboplastin inhibitor) (Vascular anticoagulant-alpha) (VAC-alpha)	ANXA5	35937	320	4.93	Tissue Leakage	Uncharacterized	GO:0001786; GO:0004859; GO:0005509; GO:0005543; GO:0005544; GO:0005576; GO:0005737; GO:0005829; GO:0005925; GO:0007165; GO:0007596; GO:0009897; GO:0010033; GO:0016020; GO:0042383; GO:0043066; GO:0050819; GO:0062023; GO:0070062; GO:0072563	85300	108646	96974.8				100822	58639.5	16457				954527	28614.1	1880440				96974.8		58639.5		954527		16.3803	16.7293	16.5653				16.6215	15.8396	14.0064				19.8644	14.8044	20.8426
ANXA7_HUMAN	P20073	Annexin A7 (Annexin VII) (Annexin-7) (Synexin)	ANXA7	52739	488	5.52	Tissue Leakage	Uncharacterized	GO:0001786; GO:0003723; GO:0005178; GO:0005509; GO:0005544; GO:0005545; GO:0005634; GO:0005737; GO:0005789; GO:0005886; GO:0006914; GO:0008201; GO:0008429; GO:0010629; GO:0016020; GO:0030855; GO:0048306; GO:0062023; GO:0070062																9219.36	11770.5	14321.7						11770.5																13.1705
API5_HUMAN	Q9BZZ5	Apoptosis inhibitor 5 (API-5) (Antiapoptosis clone 11 protein) (AAC-11) (Cell migration-inducing gene 8 protein) (Fibroblast growth factor 2-interacting factor) (FIF) (Protein XAGL)	API5	59005	524	7.3	Tissue Leakage	[Isoform 3]: Cytoplasm.	GO:0003723; GO:0003729; GO:0005634; GO:0005681; GO:0005737; GO:0016020; GO:0016607; GO:0017134; GO:0043066; GO:0044346; GO:0051179; GO:2000270				15171.9	4803.34	9987.62	30637.9	37766.2	80334.6											9987.62	49579.6							13.8891	12.2298	13.2859	14.903	15.2048	16.2937
APMAP_HUMAN	Q9HDC9	Adipocyte plasma membrane-associated protein (Protein BSCv)	APMAP	46480	416	5.82	Tissue Leakage	Membrane {ECO:0000269|PubMed:18513186}; Single-pass type II membrane protein {ECO:0000269|PubMed:18513186}.	GO:0004064; GO:0009058; GO:0009986; GO:0012505; GO:0016020; GO:0016844	18600	61962.9	42267.2	11510.9	39770.6	25640.8	16569.4	46134.2	44586.8	86631.8	129191	257599	95789.8	166490	416058	125090	178856	390657	40956.2	25640.8	35763.5	157807	226113	231534	14.186	15.9191	15.3672	13.4907	15.2794	14.6462	14.0162	15.4936	15.4443	16.4026	16.9791	17.9748	16.5476	17.3451	18.6664	16.9326
APOA_HUMAN	P08519	Apolipoprotein(a) (Apo(a)) (Lp(a)) (EC 3.4.21.-)	LPA	226546	2040	5.69	Lipoproteins	Uncharacterized	GO:0001968; GO:0004175; GO:0004252; GO:0004866; GO:0005102; GO:0005576; GO:0005615; GO:0006508; GO:0006629; GO:0006869; GO:0008015; GO:0008201; GO:0034185; GO:0034358	172000	3.59413e+06	7016400	728436	47591.1	20918100	1619690	56880.7	25023250	56131	65913.1	3989620	70712.6	99919	5781090	406888	351014	20705050	3.59413e+06	7.23138e+06	8.89994e+06	1.37055e+06	1.98391e+06	7.15432e+06	17.3909	21.7772	22.7423	19.4744	15.5384	24.3182	20.6273	15.7957	24.5768	15.7765	16.0083	21.9278	16.1097	16.6085	22.4629	18.6343
APOA1_HUMAN	P02647	Apolipoprotein A-I (Apo-AI) (ApoA-I) (Apolipoprotein A1) [Cleaved into: Proapolipoprotein A-I (ProapoA-I); Truncated apolipoprotein A-I (Apolipoprotein A-I(1-242))]	APOA1	30778	267	5.45	Lipoproteins	Secreted.	GO:0001540; GO:0001932; GO:0001935; GO:0002719; GO:0005102; GO:0005543; GO:0005576; GO:0005615; GO:0005769; GO:0005788; GO:0005829; GO:0005886; GO:0006656; GO:0006695; GO:0007186; GO:0007229; GO:0008035; GO:0008203; GO:0008211; GO:0010804; GO:0010875; GO:0010903; GO:0015485; GO:0018158; GO:0018206; GO:0019899; GO:0019915; GO:0030139; GO:0030300; GO:0030301; GO:0030325; GO:0031072; GO:0031410; GO:…	19800000	11604240	100880450	10675250	12555800	52753600	10284905	22439150	63252350	29465450	14502700	70701150	14922150	19350900	39613400	43982600	57505150	157747000	4.40883e+07	2.53282e+07	31992135	38223100	2.46288e+07	8.64116e+07	24.2376	23.4681	26.5881	23.3478	23.5819	25.6528	23.294	24.4195	25.9146	24.8125	23.7898	26.0752	23.831	24.2059	25.2395	25.3904
APOA2_HUMAN	P02652	Apolipoprotein A-II (Apo-AII) (ApoA-II) (Apolipoprotein A2) [Cleaved into: Proapolipoprotein A-II (ProapoA-II); Truncated apolipoprotein A-II (Apolipoprotein A-II(1-76))]	APOA2	11175	100	6.51	Lipoproteins	Secreted {ECO:0000269|PubMed:24116940}.	GO:0002719; GO:0005102; GO:0005319; GO:0005543; GO:0005576; GO:0005769; GO:0005788; GO:0005829; GO:0006641; GO:0006656; GO:0008035; GO:0008203; GO:0008289; GO:0009395; GO:0009410; GO:0009749; GO:0010903; GO:0015485; GO:0018158; GO:0018206; GO:0019899; GO:0030300; GO:0030301; GO:0031072; GO:0031100; GO:0031210; GO:0031647; GO:0032375; GO:0032757; GO:0033344; GO:0033700; GO:0034190; GO:0034361; GO:…	6270000	3788240	30766200	2480225	4801725	23107200	1895785	6204930	24579150	6744435	5102480	27874800	4265715	6975805	13701550	3978455	7841405	52609550	1.36075e+07	1.01297e+07	1.08933e+07	1.32406e+07	8.31436e+06	21476470	22.5796	21.8531	24.8748	21.242	22.1951	24.4618	20.8544	22.565	24.5509	22.6853	22.2828	24.7325	22.0244	22.7339	23.7078	21.9238
APOA4_HUMAN	P06727	Apolipoprotein A-IV (Apo-AIV) (ApoA-IV) (Apolipoprotein A4)	APOA4	45372	396	5.18	Lipoproteins	Secreted.	GO:0002227; GO:0005319; GO:0005507; GO:0005543; GO:0005576; GO:0005615; GO:0005769; GO:0005788; GO:0005829; GO:0006869; GO:0006982; GO:0007159; GO:0008203; GO:0008289; GO:0010898; GO:0014012; GO:0016042; GO:0016209; GO:0019430; GO:0030300; GO:0031210; GO:0032374; GO:0033344; GO:0033700; GO:0034014; GO:0034361; GO:0034362; GO:0034364; GO:0034371; GO:0034372; GO:0034375; GO:0034378; GO:0034445; GO:…	25500000	17189950	47328800	13988900	9326135	40324900	7220340	6954950	33804750	94153800	51342700	117254500	36618350	59330900	73595350	36130400	42384200	143234000	2.99912e+07	2.12133e+07	1.59933e+07	8.75837e+07	5.65149e+07	73916200	24.6014	24.0351	25.4962	23.7378	23.1528	25.2652	22.7836	22.7296	25.0107	26.4885	25.6137	26.8051	25.1261	25.8223	26.1331	25.1067
APOA5_HUMAN	Q6Q788	Apolipoprotein A-V (Apo-AV) (ApoA-V) (Apolipoprotein A5) (Regeneration-associated protein 3)	APOA5	41213	366	5.99	Lipoproteins	Secreted {ECO:0000269|PubMed:12810715}. Early endosome {ECO:0000269|PubMed:18603531}. Late endosome {ECO:0000269|PubMed:18603531}. Golgi apparatus, trans-Golgi network {ECO:0000269|PubMed:18603531}. Note=In the presence of SORL1, internalized to early endosomes, sorted in a retrograde fashion to late endosomes, from which a portion is sent to lysosomes and degradation, another portion is sorted t…	GO:0005543; GO:0005576; GO:0005615; GO:0005769; GO:0005770; GO:0005788; GO:0005794; GO:0006641; GO:0006869; GO:0008047; GO:0008201; GO:0008203; GO:0008289; GO:0010898; GO:0010902; GO:0019433; GO:0019899; GO:0031210; GO:0033344; GO:0033700; GO:0034361; GO:0034364; GO:0034372; GO:0035473; GO:0042157; GO:0042246; GO:0042627; GO:0042632; GO:0045723; GO:0048260; GO:0050750; GO:0050996; GO:0051006; GO:…	145000	133058	1523965	235852	108647	1236575	128074	114246	1533025	841374	692304	4401080	806297	665708	4154955	1523245	1.05599e+06	7356680	600704	527025	591782	1.97825e+06	1.87565e+06	3.31197e+06	17.1466	17.0217	20.5394	17.8475	16.7293	20.2379	16.9666	16.8018	20.5479	19.6824	19.401	22.0694	19.621	19.3445	21.9864	20.5387
APOB_HUMAN	P04114	Apolipoprotein B-100 (Apo B-100) [Cleaved into: Apolipoprotein B-48 (Apo B-48)]	APOB	515545	4563	6.57	Lipoproteins	Cytoplasm {ECO:0000269|PubMed:22580899}. Secreted {ECO:0000269|PubMed:22580899, ECO:0000269|PubMed:26224785}. Lipid droplet {ECO:0000269|PubMed:28183703}.	GO:0001701; GO:0005543; GO:0005576; GO:0005615; GO:0005737; GO:0005769; GO:0005788; GO:0005789; GO:0005790; GO:0005811; GO:0005829; GO:0005886; GO:0006642; GO:0007283; GO:0007399; GO:0008201; GO:0008203; GO:0009566; GO:0009615; GO:0009791; GO:0010008; GO:0010628; GO:0010744; GO:0010884; GO:0010886; GO:0019433; GO:0030301; GO:0030317; GO:0030669; GO:0031904; GO:0033344; GO:0034359; GO:0034360; GO:…	1850000	1.27327e+06	5064045	1713970	1461490	7022125	2207895	1218050	7553355	2610830	4014975	22665400	2272455	2751595	17837450	2862135	4063640	21367700	2.72843e+06	3399195	3.65977e+06	9763735	7620500	9.43116e+06	20.8175	20.2801	22.2719	20.7089	20.479	22.7435	21.0742	20.2161	22.8487	21.3161	21.937	24.434	21.1158	21.3918	24.0884	21.4487
APOC1_HUMAN	P02654	Apolipoprotein C-I (Apo-CI) (ApoC-I) (Apolipoprotein C1) [Cleaved into: Truncated apolipoprotein C-I]	APOC1	9332	83	7.93	Lipoproteins	Secreted {ECO:0000303|PubMed:2835369}.	GO:0004859; GO:0005504; GO:0005576; GO:0005783; GO:0006629; GO:0006641; GO:0008203; GO:0010900; GO:0010916; GO:0031210; GO:0032374; GO:0032375; GO:0033344; GO:0033700; GO:0034361; GO:0034364; GO:0034369; GO:0034375; GO:0034379; GO:0034382; GO:0034447; GO:0042157; GO:0042627; GO:0045717; GO:0045833; GO:0048261; GO:0050995; GO:0051005; GO:0055102; GO:0060228	2090000	1.47423e+06	5498930	782466	1677630	3188010	616300	1992930	9092950	3994585	4101290	5427560	2416585	8531470	7974680	4588990	6785395	29106700	3.02137e+06	1.8827e+06	3.90073e+06	4.50781e+06	6.30758e+06	13493695	20.9957	20.4915	22.3907	19.5777	20.678	21.6042	19.2333	20.9265	23.1163	21.9296	21.9676	22.3719	21.2045	23.0244	22.927	22.1297
APOC2_HUMAN	P02655	Apolipoprotein C-II (Apo-CII) (ApoC-II) (Apolipoprotein C2) [Cleaved into: Proapolipoprotein C-II (ProapoC-II)]	APOC2	11284	101	4.58	Lipoproteins	Secreted {ECO:0000269|PubMed:3525527}.	GO:0005576; GO:0005615; GO:0005769; GO:0008289; GO:0010518; GO:0010898; GO:0010902; GO:0010916; GO:0016004; GO:0016042; GO:0032375; GO:0033344; GO:0033700; GO:0034361; GO:0034362; GO:0034363; GO:0034366; GO:0034370; GO:0034371; GO:0034372; GO:0034382; GO:0034384; GO:0042627; GO:0042632; GO:0043274; GO:0043691; GO:0045723; GO:0045833; GO:0048261; GO:0051006; GO:0055102; GO:0060230; GO:0060697; GO:…	5560000	4035570	6576140	5108210	3167140	4795345	2011365	2673320	3015350	30759550	16838900	17250500	12816200	25433100	20941500	15187200	16117700	14453950	5.39113e+06	4.3569e+06	2.56668e+06	2.16163e+07	1.97303e+07	15252950	22.4071	21.9443	22.6488	22.2844	21.5947	22.1932	20.9397	21.3502	21.5239	24.8745	24.0053	24.0401	23.6115	24.6002	24.3199	23.8564
APOC3_HUMAN	P02656	Apolipoprotein C-III (Apo-CIII) (ApoC-III) (Apolipoprotein C3)	APOC3	10852	99	4.72	Lipoproteins	Secreted {ECO:0000303|PubMed:18201179, ECO:0000303|PubMed:22510806}.	GO:0005543; GO:0005576; GO:0005615; GO:0005769; GO:0006641; GO:0007186; GO:0010897; GO:0010903; GO:0010916; GO:0010987; GO:0010989; GO:0015485; GO:0019433; GO:0030234; GO:0032489; GO:0033344; GO:0033700; GO:0034361; GO:0034363; GO:0034366; GO:0034375; GO:0034379; GO:0034382; GO:0042157; GO:0042627; GO:0042632; GO:0043691; GO:0045717; GO:0045833; GO:0048261; GO:0050995; GO:0051005; GO:0055102; GO:…	23400000	4497930	58081650	12164220	3624250	46842100	4628205	5407670	18915700	203153000	47780150	576241000	103817100	73643250	314089500	65376450	82425000	181170000	2.86586e+07	2.08769e+07	9650525	2.75725e+08	163849950	109657150	24.4798	22.1008	25.7916	23.5361	21.7893	25.4813	22.142	22.3666	24.1731	27.598	25.5099	29.1021	26.6295	26.134	28.2266	25.9623
APOC4_HUMAN	P55056	Apolipoprotein C-IV (Apo-CIV) (ApoC-IV) (Apolipoprotein C4)	APOC4	14553	127	9.3	Lipoproteins	Secreted.	GO:0005319; GO:0005576; GO:0006629; GO:0010890; GO:0034361; GO:0034364; GO:0070328	51600	131067	1.11877e+06	98892.5	117560	618320	115431	130804	3624225	287202	163681	1862565	606398	599956	6775280	1566030	1356785	4695580	433811	278257	1.29015e+06	771149	2660545	2539465	15.655	16.9999	20.0935	16.5936	16.843	19.238	16.8167	16.997	21.7892	18.1317	17.3205	20.8289	19.2099	19.1945	22.6918	20.5787
APOD_HUMAN	P05090	Apolipoprotein D (Apo-D) (ApoD)	APOD	21276	189	5.2	Lipoproteins	Secreted.	GO:0000302; GO:0001525; GO:0005319; GO:0005576; GO:0005615; GO:0005737; GO:0005783; GO:0006006; GO:0006629; GO:0007420; GO:0010642; GO:0014012; GO:0015485; GO:0022626; GO:0030425; GO:0042246; GO:0042308; GO:0043025; GO:0048471; GO:0048662; GO:0048678; GO:0051895; GO:0060588; GO:0070062; GO:0071638; GO:1900016; GO:2000098; GO:2000405	688000	898924	4289415	781780	870712	5937675	648943	393969	4389180	2271860	4748650	34806350	4808595	4454820	47381550	1529010	2075915	18905450	1.95873e+06	2.53006e+06	1.8107e+06	1.39423e+07	18881655	7.50346e+06	19.3917	19.7778	22.0323	19.5764	19.7318	22.5015	19.3077	18.5877	22.0655	21.1154	22.1791	25.0528	22.1972	22.0869	25.4978	20.5442
APOE_HUMAN	P02649	Apolipoprotein E (Apo-E)	APOE	36154	317	5.52	Lipoproteins	Secreted {ECO:0000269|PubMed:2498325, ECO:0000269|PubMed:30333625}. Secreted, extracellular space {ECO:0000269|PubMed:8340399}. Secreted, extracellular space, extracellular matrix {ECO:0000269|PubMed:9488694}. Extracellular vesicle {ECO:0000269|PubMed:26387950}. Endosome, multivesicular body {ECO:0000269|PubMed:26387950}. Note=In the plasma, APOE is associated with chylomicrons, chylomicrons remn…	GO:0000302; GO:0001540; GO:0001937; GO:0002021; GO:0005102; GO:0005198; GO:0005319; GO:0005543; GO:0005576; GO:0005615; GO:0005634; GO:0005737; GO:0005769; GO:0005783; GO:0005788; GO:0005794; GO:0005886; GO:0006641; GO:0006707; GO:0006874; GO:0006898; GO:0007010; GO:0007186; GO:0007271; GO:0007616; GO:0008201; GO:0008203; GO:0008289; GO:0010467; GO:0010544; GO:0010596; GO:0010629; GO:0010875; GO:…	8220000	10050065	179490000	12805650	11516900	157730500	6327965	12418110	139064000	49089900	46478750	612927500	34932450	60902300	360473000	41664500	66144900	559463000	6.59193e+07	60684350	5.26034e+07	2.36165e+08	1.52103e+08	2.22424e+08	22.9703	23.2607	27.4193	23.6103	23.4572	27.2329	22.5933	23.5659	27.0512	25.5489	25.4701	29.1911	25.0581	25.86	28.4253	25.3123
APOF_HUMAN	Q13790	Apolipoprotein F (Apo-F) (Lipid transfer inhibitor protein) (LTIP)	APOF	35399	326	4.4	Lipoproteins	Secreted {ECO:0000269|PubMed:204339, ECO:0000269|PubMed:28935895, ECO:0000269|PubMed:8093033}.	GO:0005102; GO:0005319; GO:0005615; GO:0006629; GO:0006869; GO:0008203; GO:0015485; GO:0034362; GO:0034364	84600	74814.3	103925	45680.2	62414.2	54047.2	46363.3	13712.9	11586	286051	413463	2230075	525898	244680	3685775	424520	216896	53842.4	87784.4	54047.2	23887.4	976530	1.48545e+06	231753	16.3686	16.191	16.6652	15.4793	15.9296	15.7219	15.5007	13.7432	13.5001	18.1259	18.6574	21.0887	19.0044	17.9005	21.8135	18.6955
APOH_HUMAN	P02749	Beta-2-glycoprotein 1 (APC inhibitor) (Activated protein C-binding protein) (Anticardiolipin cofactor) (Apolipoprotein H) (Apo-H) (Beta-2-glycoprotein I) (B2GPI) (Beta(2)GPI)	APOH	38298	345	8.37	Lipoproteins	Secreted.	GO:0001937; GO:0002456; GO:0005543; GO:0005576; GO:0005615; GO:0005886; GO:0006641; GO:0007597; GO:0008201; GO:0008289; GO:0009986; GO:0010596; GO:0016525; GO:0030194; GO:0030195; GO:0031089; GO:0031639; GO:0033033; GO:0034197; GO:0034361; GO:0034364; GO:0034392; GO:0042627; GO:0042802; GO:0045959; GO:0051006; GO:0051917; GO:0051918; GO:0060230; GO:0062023; GO:0070062	3420000	3178895	10316130	1662955	3520395	9410150	1066751	3127770	3399185	2631530	726296	3319595	2820065	1453380	5056330	1569370	1733310	2904780	5.63733e+06	4864500	2.53124e+06	2.22581e+06	3109925	2.06915e+06	21.7043	21.6001	23.2984	20.6653	21.7473	23.1658	20.0248	21.5767	21.6968	21.3275	19.4702	21.6626	21.4273	20.471	22.2697	20.5818
APOL1_HUMAN	O14791	Apolipoprotein L1 (Apolipoprotein L) (Apo-L) (ApoL) (Apolipoprotein L-I) (ApoL-I)	APOL1	43974	398	5.49	Lipoproteins	Secreted.	GO:0005254; GO:0005576; GO:0005615; GO:0005788; GO:0006869; GO:0008203; GO:0008289; GO:0016020; GO:0034361; GO:0034364; GO:0042157; GO:0045087; GO:0051838; GO:0072562; GO:1902476	1990000	624768	2514585	2034500	582257	3681265	1594355	408705	2381085	3079350	2744715	21698500	3919605	2160660	18796850	3706465	2526870	17308900	1708596	2.09934e+06	1.46138e+06	9.17419e+06	8.29237e+06	7.84741e+06	20.9218	19.253	21.2619	20.9562	19.1513	21.8118	20.6045	18.6407	21.1832	21.5542	21.3882	24.3711	21.9023	21.043	24.164	21.8216
APOM_HUMAN	O95445	Apolipoprotein M (Apo-M) (ApoM) (Protein G3a)	APOM	21253	188	5.66	Lipoproteins	Secreted {ECO:0000269|PubMed:17525477, ECO:0000269|PubMed:18279674, ECO:0000269|PubMed:18460466}. Note=Present in high density lipoprotein (HDL) and to a lesser extent in triglyceride-rich lipoproteins (TGRLP) and low density lipoproteins (LDL).	GO:0005319; GO:0005543; GO:0005576; GO:0016209; GO:0033344; GO:0034361; GO:0034362; GO:0034364; GO:0034365; GO:0034366; GO:0034375; GO:0034380; GO:0034384; GO:0034445; GO:0042157; GO:0042632; GO:0043691	67600	43694.7	853170	71043.3	42858.9	86974.6	841921	44181.8	1639660	144426	30939.5	815238	183138	152415	565130	212636	210912	12961805	321483	66958.9	841921	330201	300228	4.46178e+06	16.0444	15.4152	19.7025	16.1164	15.3873	16.4083	19.6833	15.4312	20.645	17.14	14.9172	19.6369	17.4826	17.2176	19.1082	17.698
APT_HUMAN	P07741	Adenine phosphoribosyltransferase (APRT) (EC 2.4.2.7)	APRT	19608	180	5.77	Tissue Leakage	Cytoplasm.	GO:0002055; GO:0003999; GO:0005576; GO:0005654; GO:0005737; GO:0005829; GO:0006166; GO:0006168; GO:0007625; GO:0016208; GO:0032263; GO:0032264; GO:0034774; GO:0044209; GO:0070062										12543.2	81645.6	150748				9248.8	29797.1	217470				81645.6		85505.5										13.6146	16.3171	17.2018				13.1751
ARF1_HUMAN	P84077	ADP-ribosylation factor 1 (EC 3.6.5.2)	ARF1	20697	181	6.36	Tissue Leakage	Golgi apparatus membrane {ECO:0000269|PubMed:17555535}; Lipid-anchor {ECO:0000269|PubMed:17555535}; Cytoplasmic side {ECO:0000305}. Synapse, synaptosome {ECO:0000250|UniProtKB:P84079}. Postsynaptic density {ECO:0000250|UniProtKB:P84079}. Note=In the GDP-bound form, associates transiently with the membranes via its myristoylated N-terminus where guanine nucleotide-exchange factor (GEF)-mediated nu…	GO:0000139; GO:0000287; GO:0002090; GO:0003723; GO:0003924; GO:0005525; GO:0005829; GO:0005886; GO:0005925; GO:0006878; GO:0006886; GO:0014069; GO:0016192; GO:0019904; GO:0030017; GO:0031252; GO:0032991; GO:0034315; GO:0043005; GO:0060292; GO:0070062; GO:0097061; GO:0098586; GO:1990386	14000	15316	38569.6	27870	8741.84	67320.5	34962.3	14217.9	54685.1	138936	125824	312100	260423	166066	164158	195560	187940	522152	22624	34644.1	34621.8	192286	196882	301884	13.7717	13.9028	15.2352	14.7664	13.0937	16.0388	15.0935	13.7954	15.7389	17.0841	16.941	18.2516	17.9905	17.3414	17.3247	17.5773
ARF4_HUMAN	P18085	ADP-ribosylation factor 4	ARF4	20511	180	6.81	Tissue Leakage	Golgi apparatus {ECO:0000269|PubMed:25673879}. Membrane {ECO:0000305}; Lipid-anchor {ECO:0000305}.	GO:0000139; GO:0003924; GO:0005085; GO:0005154; GO:0005525; GO:0005829; GO:0005886; GO:0006886; GO:0006888; GO:0006890; GO:0007612; GO:0016020; GO:0016192; GO:0016477; GO:0032587; GO:0043066; GO:0043197; GO:0045176; GO:0045197; GO:0045944; GO:0060271; GO:0060996; GO:0061512; GO:0070062; GO:0098978; GO:0099175; GO:0106274; GO:1902017; GO:1990583; GO:2000377										15894.2	27959	21926.6	31196.7	40380.5	773695	48392.2	33716.6	85505.1				21926.6	281757	55871.3										13.9562	14.771	14.4204	14.9291	15.3014	19.5614	15.5625
ARF6_HUMAN	P62330	ADP-ribosylation factor 6 (EC 3.6.5.2)	ARF6	20082	175	9.04	Tissue Leakage	Cytoplasm, cytosol {ECO:0000269|PubMed:16737952, ECO:0000269|PubMed:23603394, ECO:0000269|PubMed:32103017, ECO:0000269|PubMed:36017701, ECO:0000269|PubMed:7589240}. Cell membrane {ECO:0000269|PubMed:16737952, ECO:0000269|PubMed:17398095, ECO:0000269|PubMed:17555535, ECO:0000269|PubMed:32103017, ECO:0000269|PubMed:36017701, ECO:0000269|PubMed:37417384}; Lipid-anchor {ECO:0000269|PubMed:32103017, E…	GO:0001726; GO:0001889; GO:0003924; GO:0003925; GO:0005525; GO:0005768; GO:0005794; GO:0005829; GO:0005886; GO:0005925; GO:0005938; GO:0006886; GO:0007049; GO:0007155; GO:0007399; GO:0010976; GO:0016020; GO:0016192; GO:0019003; GO:0030139; GO:0030154; GO:0030496; GO:0030838; GO:0030866; GO:0031527; GO:0031901; GO:0031996; GO:0032154; GO:0032456; GO:0034394; GO:0035020; GO:0035591; GO:0036010; GO:…													16652	8196.77	12424.4	27523.7	8296.37	19557.5					12424.4	18459.2													14.0234	13.0008	13.6009	14.7484
ARP3B_HUMAN	Q9P1U1	Actin-related protein 3B (ARP3-beta) (Actin-like protein 3B) (Actin-related protein ARP4)	ACTR3B	47608	418	5.61	Tissue Leakage	Cytoplasm, cytoskeleton {ECO:0000250}. Cell projection {ECO:0000250}.	GO:0005524; GO:0005737; GO:0005856; GO:0042995; GO:0051015; GO:0070062													320794	13753.3	627834								320794														18.2913	13.7475	19.26
ARPC4_HUMAN	P59998	Actin-related protein 2/3 complex subunit 4 (Arp2/3 complex 20 kDa subunit) (p20-ARC)	ARPC4	19667	168	8.53	Tissue Leakage	Cytoplasm, cytoskeleton {ECO:0000269|PubMed:9359840}. Cell projection {ECO:0000269|PubMed:9359840}. Nucleus {ECO:0000269|PubMed:29925947}.	GO:0005200; GO:0005634; GO:0005829; GO:0005885; GO:0019899; GO:0030041; GO:0034314; GO:0035861; GO:0042995; GO:0045010; GO:0051015; GO:0070062																75421.2	92744.6	110068						92744.6																16.2027
AT2A2_HUMAN	P16615	Sarcoplasmic/endoplasmic reticulum calcium ATPase 2 (SERCA2) (SR Ca(2+)-ATPase 2) (EC 7.2.2.10) (Calcium pump 2) (Calcium-transporting ATPase sarcoplasmic reticulum type, slow twitch skeletal muscle isoform) (Endoplasmic reticulum class 1/2 Ca(2+) ATPase)	ATP2A2	114757	1042	5.23	Tissue Leakage	Endoplasmic reticulum membrane {ECO:0000250|UniProtKB:O55143}; Multi-pass membrane protein {ECO:0000255}. Sarcoplasmic reticulum membrane {ECO:0000269|PubMed:12804600}; Multi-pass membrane protein {ECO:0000255}. Note=Colocalizes with FLVCR2 at the mitochondrial-ER contact junction. {ECO:0000250|UniProtKB:O55143}.	GO:0000045; GO:0002026; GO:0005388; GO:0005509; GO:0005524; GO:0005783; GO:0005789; GO:0005886; GO:0006874; GO:0006984; GO:0007155; GO:0008544; GO:0010460; GO:0010666; GO:0010882; GO:0014801; GO:0014883; GO:0014898; GO:0016020; GO:0016240; GO:0016529; GO:0016887; GO:0019899; GO:0031095; GO:0032469; GO:0032470; GO:0033017; GO:0033292; GO:0034220; GO:0034599; GO:0034976; GO:0044325; GO:0044548; GO:…													34285.7	20447.6	27366.7	47977.3	49068.4	50159.6					27366.7	49068.4													15.0653	14.3196	14.7401	15.5501
AT2A3_HUMAN	Q93084	Sarcoplasmic/endoplasmic reticulum calcium ATPase 3 (SERCA3) (SR Ca(2+)-ATPase 3) (EC 7.2.2.10) (Calcium pump 3)	ATP2A3	109256	999	5.37	Tissue Leakage	Nucleus membrane {ECO:0000269|PubMed:15028735}; Multi-pass membrane protein {ECO:0000269|PubMed:15028735}. Endoplasmic reticulum membrane {ECO:0000269|PubMed:15028735}; Multi-pass membrane protein {ECO:0000269|PubMed:15028735}. Sarcoplasmic reticulum membrane {ECO:0000269|PubMed:15028735}; Multi-pass membrane protein {ECO:0000269|PubMed:15028735}.	GO:0005388; GO:0005524; GO:0005783; GO:0005789; GO:0006816; GO:0006874; GO:0006919; GO:0008656; GO:0015085; GO:0016529; GO:0016887; GO:0030899; GO:0031090; GO:0031095; GO:0031965; GO:0033017; GO:0034220; GO:0044325; GO:0046872; GO:0070059; GO:0070588; GO:0150104; GO:1900121; GO:1903515; GO:1903779							290592	543163	38020.3				107469	19356.6	63412.8	162294	6960.63	178622			290592		63412.8	115959							18.1486	19.051	15.2145				16.7136	14.2405	15.9525	17.3082
ATL4_HUMAN	Q6UY14	ADAMTS-like protein 4 (ADAMTSL-4) (Thrombospondin repeat-containing protein 1)	ADAMTSL4	116545	1074	8.83	Other Plasma Proteins	Secreted, extracellular space, extracellular matrix {ECO:0000269|PubMed:21989719}. Note=Colocalizes with FMN1 microfibrils in the eye ECM.	GO:0002020; GO:0002064; GO:0004222; GO:0005576; GO:0005614; GO:0005788; GO:0006508; GO:0006915; GO:0030198; GO:0042802; GO:0043065; GO:0062023; GO:0070285	431000	568066	1084170	402915	544767	909886	351796	579879	826464										694440	619189	586046				18.7176	19.1157	20.0482	18.6201	19.0553	19.7953	18.4244	19.1454	19.6566
ATP5H_HUMAN	O75947	ATP synthase subunit d, mitochondrial (ATPase subunit d) (ATP synthase peripheral stalk subunit d)	ATP5PD	18491	161	5.22	Tissue Leakage	Mitochondrion. Mitochondrion inner membrane.	GO:0000274; GO:0005739; GO:0005743; GO:0005753; GO:0015986; GO:0042776; GO:0046933													17554.5	23349.7	1080470	11712.8	19228.7	26744.5					373791	19228.7													14.0996	14.5111	20.0432	13.5158
ATPA_HUMAN	P25705	ATP synthase subunit alpha, mitochondrial (ATP synthase F1 subunit alpha)	ATP5F1A	59751	553	8.28	Tissue Leakage	Mitochondrion {ECO:0000269|PubMed:30146159}. Mitochondrion inner membrane {ECO:0000250|UniProtKB:P19483}; Peripheral membrane protein {ECO:0000250|UniProtKB:P19483}; Matrix side {ECO:0000250|UniProtKB:P19483}. Cell membrane {ECO:0000269|PubMed:10077593}; Peripheral membrane protein {ECO:0000269|PubMed:10077593}; Extracellular side {ECO:0000269|PubMed:10077593}. Note=Colocalizes with HRG on the ce…	GO:0001937; GO:0002020; GO:0003723; GO:0005524; GO:0005739; GO:0005743; GO:0005753; GO:0005754; GO:0005759; GO:0005886; GO:0006629; GO:0006754; GO:0009986; GO:0014850; GO:0015986; GO:0016020; GO:0016887; GO:0042288; GO:0042776; GO:0043531; GO:0043532; GO:0043536; GO:0045121; GO:0045259; GO:0045261; GO:0045471; GO:0046933; GO:0070062; GO:0071549; GO:0071732				141415	6757.82	396952	35907.8	28124.9	17617.5				110352	38367.8	1217070	215690	14911.8	274634		181708	27216.7		455263	168412				17.1096	12.7223	18.5986	15.132	14.7796	14.1047				16.7518	15.2276	20.215	17.7186
ATPB_HUMAN	P06576	ATP synthase subunit beta, mitochondrial (EC 7.1.2.2) (ATP synthase F1 subunit beta)	ATP5F1B	56560	529	5	Tissue Leakage	Mitochondrion inner membrane {ECO:0000269|PubMed:25168243}; Peripheral membrane protein {ECO:0000250|UniProtKB:P00829}; Matrix side {ECO:0000250|UniProtKB:P00829, ECO:0000269|PubMed:25168243}.	GO:0001525; GO:0001649; GO:0005524; GO:0005634; GO:0005739; GO:0005743; GO:0005753; GO:0005754; GO:0005759; GO:0005886; GO:0006091; GO:0006629; GO:0006754; GO:0006933; GO:0009986; GO:0015986; GO:0016020; GO:0016887; GO:0031966; GO:0042288; GO:0042645; GO:0042776; GO:0043532; GO:0043536; GO:0045259; GO:0045261; GO:0046933; GO:0046961; GO:0051453; GO:0070062; GO:0098761; GO:1902600				5623.14	65023.1	124423	69396.7	19027.1	8176.31				44295.9	29198.2	1069860	82742.4	22220	142099		65023.1	32200		381118	82353.8				12.4572	15.9887	16.9249	16.0826	14.2158	12.9972				15.4349	14.8336	20.029	16.3363
ATPD_HUMAN	P30049	ATP synthase subunit delta, mitochondrial (ATP synthase F1 subunit delta) (F-ATPase delta subunit)	ATP5F1D	17490	168	4.48	Tissue Leakage	Mitochondrion. Mitochondrion inner membrane.	GO:0000275; GO:0005739; GO:0005743; GO:0005753; GO:0005759; GO:0009060; GO:0015986; GO:0033615; GO:0042776; GO:0046688; GO:0046933													16337.8	17898.5	204210	23797.7	28724.9	33652.2					79482.1	28724.9													13.9959	14.1276	17.6397	14.5385
ATPG_HUMAN	P36542	ATP synthase subunit gamma, mitochondrial (ATP synthase F1 subunit gamma) (F-ATPase gamma subunit)	ATP5F1C	32996	298	9.02	Tissue Leakage	Mitochondrion inner membrane {ECO:0000250|UniProtKB:P05631}; Peripheral membrane protein {ECO:0000250|UniProtKB:P05631}; Matrix side {ECO:0000250|UniProtKB:P05631}.	GO:0000275; GO:0003723; GO:0005739; GO:0005743; GO:0005753; GO:0005759; GO:0006119; GO:0006754; GO:0015986; GO:0016020; GO:0042776; GO:0046933																17100.3	21874.2	26648.1						21874.2																14.0617
ATPO_HUMAN	P48047	ATP synthase subunit O, mitochondrial (ATP synthase peripheral stalk subunit OSCP) (Oligomycin sensitivity conferral protein) (OSCP)	ATP5PO	23277	213	9.81	Tissue Leakage	Mitochondrion {ECO:0000250}. Mitochondrion inner membrane {ECO:0000250}.	GO:0000274; GO:0005634; GO:0005739; GO:0005743; GO:0005753; GO:0005886; GO:0006754; GO:0015986; GO:0042776; GO:0045261; GO:0046933; GO:1902600																17266.9	29054	40841.1						29054																14.0757
ATS15_HUMAN	Q8TE58	A disintegrin and metalloproteinase with thrombospondin motifs 15 (ADAM-TS 15) (ADAM-TS15) (ADAMTS-15) (EC 3.4.24.-)	ADAMTS15	103287	950	8.86	Other Plasma Proteins	Secreted, extracellular space, extracellular matrix {ECO:0000250|UniProtKB:P59384}. Cell surface {ECO:0000250|UniProtKB:P59384}.	GO:0004175; GO:0004222; GO:0005615; GO:0006508; GO:0007520; GO:0008201; GO:0008270; GO:0009986; GO:0022617; GO:0030198; GO:0031012; GO:0050840; GO:0062023	28500	50998.2	73476.6																50998.2						14.7997	15.6382	16.165
B2MG_HUMAN	P61769	Beta-2-microglobulin [Cleaved into: Beta-2-microglobulin form pI 5.3]	B2M	13715	119	6.07	Other Plasma Proteins	Note=(Microbial infection) In the presence of M.tuberculosis EsxA-EsxB complex decreased amounts of B2M are found on the cell surface (PubMed:25356553). {ECO:0000269|PubMed:25356553}.	GO:0000139; GO:0001913; GO:0001916; GO:0002237; GO:0002481; GO:0002502; GO:0002503; GO:0002726; GO:0005198; GO:0005576; GO:0005615; GO:0005765; GO:0005783; GO:0005788; GO:0005794; GO:0005829; GO:0005886; GO:0005925; GO:0006826; GO:0006879; GO:0007608; GO:0007611; GO:0009897; GO:0010977; GO:0012507; GO:0016020; GO:0019885; GO:0019886; GO:0023026; GO:0030670; GO:0031901; GO:0031902; GO:0031905; GO:…	27000	60852.7	94691.9																60852.7						14.7214	15.893	16.531
B4GT1_HUMAN	P15291	Beta-1,4-galactosyltransferase 1 (Beta-1,4-GalTase 1) (Beta4Gal-T1) (b4Gal-T1) (EC 2.4.1.-) (Beta-N-acetylglucosaminyl-glycolipid beta-1,4-galactosyltransferase) (Beta-N-acetylglucosaminylglycopeptide beta-1,4-galactosyltransferase) (EC 2.4.1.38) (Lactose synthase A protein) (EC 2.4.1.22) (N-acetyllactosamine synthase) (EC 2.4.1.90) (Nal synthase) (Neolactotriaosylceramide beta-1,4-galactosyltran…	B4GALT1	43920	398	8.88	Other Plasma Proteins	[Processed beta-1,4-galactosyltransferase 1]: Secreted {ECO:0000303|PubMed:2120039}. Note=Soluble form found in body fluids. {ECO:0000303|PubMed:2120039}.	GO:0000138; GO:0000139; GO:0002064; GO:0002526; GO:0003831; GO:0003945; GO:0004461; GO:0005615; GO:0005794; GO:0005886; GO:0005989; GO:0006012; GO:0006487; GO:0006629; GO:0007155; GO:0007339; GO:0007341; GO:0008092; GO:0008378; GO:0009312; GO:0009897; GO:0016020; GO:0016323; GO:0030057; GO:0030145; GO:0030175; GO:0030198; GO:0030667; GO:0031526; GO:0032580; GO:0032991; GO:0035250; GO:0035577; GO:…																21354.7	6487.43	71602.4						33148.2																14.3823
BAIP3_HUMAN	O94812	BAI1-associated protein 3 (BAP3) (Brain-specific angiogenesis inhibitor I-associated protein 3)	BAIAP3	131901	1187	5.95	Tissue Leakage	Cytoplasm, cytosol {ECO:0000269|PubMed:28626000}. Recycling endosome membrane {ECO:0000269|PubMed:28626000}; Peripheral membrane protein {ECO:0000305|PubMed:28626000}. Late endosome membrane {ECO:0000269|PubMed:28626000}; Peripheral membrane protein {ECO:0000305|PubMed:28626000}. Golgi apparatus, trans-Golgi network membrane {ECO:0000269|PubMed:28626000}; Peripheral membrane protein {ECO:0000305|…	GO:0000149; GO:0001956; GO:0005509; GO:0005543; GO:0005829; GO:0005886; GO:0006887; GO:0007186; GO:0019905; GO:0031902; GO:0032228; GO:0032588; GO:0035774; GO:0042147; GO:0050795; GO:0055038; GO:0098793; GO:0098982; GO:0099503; GO:1905413; GO:1990502	27000	16752.1	6520.19				18052.9	28959.3	39865.8	37011.7	43531.2	50050.8				10582.1	70125.6	129669	16752.1		28959.3	43531.2		70125.6	14.7198	14.0321	12.6707				14.1399	14.8217	15.2829	15.1757	15.4098	15.6111				13.3693
BAP31_HUMAN	P51572	B-cell receptor-associated protein 31 (BCR-associated protein 31) (Bap31) (6C6-AG tumor-associated antigen) (Protein CDM) (p28)	BCAP31	27992	246	8.44	Tissue Leakage	Note=(Microbial infection) Upon SV40 infection, colocalizes with DNAJC18, DNAJB12 and DNAJB14 in punctate structures within the endoplasmic reticulum membrane. {ECO:0000269|PubMed:25631089}.	GO:0000139; GO:0005739; GO:0005783; GO:0005789; GO:0005811; GO:0005829; GO:0005886; GO:0006626; GO:0006886; GO:0006888; GO:0006915; GO:0007204; GO:0007283; GO:0016020; GO:0030136; GO:0032471; GO:0032580; GO:0033116; GO:0034976; GO:0035584; GO:0042288; GO:0043280; GO:0044233; GO:0044877; GO:0051561; GO:0070973; GO:0097038; GO:0098553; GO:1904154; GO:1904294; GO:2000060; GO:2001244													19196.2	35184.3	17087000	25008.3	423592	822176					5.71379e+06	423592													14.2285	15.1026	24.0264	14.6101
BASP1_HUMAN	P80723	Brain acid soluble protein 1 (22 kDa neuronal tissue-enriched acidic protein) (Neuronal axonal membrane protein NAP-22)	BASP1	22693	227	4.62	Tissue Leakage	Cell membrane; Lipid-anchor. Cell projection, growth cone. Note=Associated with the membranes of growth cones that form the tips of elongating axons.	GO:0000785; GO:0000976; GO:0003714; GO:0005516; GO:0005634; GO:0005737; GO:0005856; GO:0005886; GO:0007356; GO:0008406; GO:0016363; GO:0016605; GO:0016607; GO:0019904; GO:0021762; GO:0030054; GO:0030426; GO:0031982; GO:0045892; GO:0051260; GO:0060231; GO:0060421; GO:0060539; GO:0070062; GO:0072075; GO:0072112; GO:0097435; GO:2001076													3252539	154438	6350640								3252539														21.6331	17.2367	22.5985
BGH3_HUMAN	Q15582	Transforming growth factor-beta-induced protein ig-h3 (Beta ig-h3) (Kerato-epithelin) (RGD-containing collagen-associated protein) (RGD-CAP)	TGFBI	74681	683	7.37	Other Plasma Proteins	Secreted {ECO:0000269|PubMed:18450759, ECO:0000269|PubMed:26273833, ECO:0000269|PubMed:8024701}. Secreted, extracellular space, extracellular matrix {ECO:0000269|PubMed:8077289}. Note=May be associated both with microfibrils and with the cell surface (PubMed:8077289). {ECO:0000269|PubMed:8077289}.	GO:0001525; GO:0002062; GO:0005178; GO:0005201; GO:0005518; GO:0005576; GO:0005604; GO:0005615; GO:0005802; GO:0005886; GO:0007155; GO:0007162; GO:0007601; GO:0008283; GO:0030198; GO:0031012; GO:0042802; GO:0050839; GO:0050840; GO:0050896; GO:0051179; GO:0062023; GO:0070062	60300	45152.9	569752	75692.1	40381.7	589863	62664.1	32721.2	265622	23138.2	36673.2	151256	20864.5	31529	26196.8	20583.2	32501.1	96453	225079	235312	120336	70355.6	26196.8	49845.8	15.8807	15.4625	19.12	16.2079	15.3014	19.17	15.9354	14.9979	18.019	14.498	15.1624	17.2066	14.3488	14.9444	14.6771	14.3292
BIN2_HUMAN	Q9UBW5	Bridging integrator 2 (Breast cancer-associated protein 1)	BIN2	61874	565	5.11	Tissue Leakage	Cytoplasm {ECO:0000269|PubMed:23285027}. Cell projection, podosome membrane {ECO:0000269|PubMed:23285027}; Peripheral membrane protein {ECO:0000269|PubMed:23285027}; Cytoplasmic side {ECO:0000269|PubMed:23285027}. Cytoplasm, cell cortex {ECO:0000269|PubMed:23285027}. Cell projection, phagocytic cup {ECO:0000269|PubMed:23285027}. Note=Associates with membranes enriched in phosphoinositides. Detect…	GO:0001891; GO:0002102; GO:0005543; GO:0005576; GO:0005886; GO:0005938; GO:0006911; GO:0034774; GO:0042995; GO:0060326; GO:0070161; GO:0071800; GO:0097320; GO:1904813																52894.8	63019.7	73144.7						63019.7																15.6908
BIP_HUMAN	P11021	Endoplasmic reticulum chaperone BiP (EC 3.6.4.10) (78 kDa glucose-regulated protein) (GRP-78) (Binding-immunoglobulin protein) (BiP) (Heat shock protein 70 family protein 5) (HSP70 family protein 5) (Heat shock protein family A member 5) (Immunoglobulin heavy chain-binding protein)	HSPA5	72333	654	5.01	Tissue Leakage	Endoplasmic reticulum lumen {ECO:0000269|PubMed:21080038, ECO:0000269|PubMed:21289099, ECO:0000269|PubMed:23990668, ECO:0000269|PubMed:29497057}. Melanosome {ECO:0000269|PubMed:12643545}. Cytoplasm {ECO:0000250|UniProtKB:P20029}. Cell surface {ECO:0000269|PubMed:15098107, ECO:0000269|PubMed:20484814, ECO:0000269|PubMed:24355926, ECO:0000269|PubMed:27159390, ECO:0000269|PubMed:28053106, ECO:000026…	GO:0005509; GO:0005524; GO:0005634; GO:0005737; GO:0005739; GO:0005783; GO:0005788; GO:0005789; GO:0005793; GO:0005829; GO:0005886; GO:0005925; GO:0006983; GO:0009986; GO:0016020; GO:0016887; GO:0019899; GO:0019904; GO:0021589; GO:0021680; GO:0021762; GO:0030335; GO:0030496; GO:0030512; GO:0030968; GO:0031072; GO:0031204; GO:0031333; GO:0031398; GO:0031625; GO:0032991; GO:0034663; GO:0034975; GO:…	12300	25688.6	68994.7				36291.2	20645.4	51937.1	71638.8	8099.72	39869.3	87982	122451	6693450	116251	25865.3	215904	35672.1		36291.2	39869.3	2.30129e+06	119340	13.5902	14.6488	16.0742				15.1473	14.3335	15.6645	16.1285	12.9837	15.283	16.4249	16.9018	22.6743	16.8269
BMP1_HUMAN	P13497	Bone morphogenetic protein 1 (BMP-1) (EC 3.4.24.19) (Mammalian tolloid protein) (mTld) (Procollagen C-proteinase) (PCP)	BMP1	111249	986	6.26	Other Plasma Proteins	[Isoform BMP1-3]: Secreted {ECO:0000269|PubMed:21453682}.	GO:0001501; GO:0001502; GO:0001503; GO:0004222; GO:0004252; GO:0005125; GO:0005509; GO:0005576; GO:0005615; GO:0005794; GO:0006508; GO:0008083; GO:0008233; GO:0008237; GO:0008270; GO:0009953; GO:0016485; GO:0030154; GO:0030199; GO:0031982; GO:0042802; GO:0061036	22300	52069.8	81808.8																52069.8						14.4467	15.6682	16.32
BPIB1_HUMAN	Q8TDL5	BPI fold-containing family B member 1 (Long palate, lung and nasal epithelium carcinoma-associated protein 1) (von Ebner minor salivary gland protein) (VEMSGP)	BPIFB1	52442	484	6.69	Other Plasma Proteins	Secreted {ECO:0000250}.	GO:0002227; GO:0005576; GO:0008289; GO:0034144; GO:0070062	38000	23780.8	161914	23692.9	318024	612355				1423340	294343	1574230	596788	281998	1647520	401087	168468	746866	74557.2	318024		1.0973e+06	842102	438807	15.2129	14.5375	17.3049	14.5322	18.2788	19.224				20.4408	18.1671	20.5862	19.1869	18.1053	20.6519	18.6136
BTD_HUMAN	P43251	Biotinidase (Biotinase) (EC 3.5.1.12)	BTD	61133	543	5.38	Other Plasma Proteins	Secreted, extracellular space {ECO:0000305|PubMed:9099842, ECO:0000305|PubMed:9654207}.	GO:0005576; GO:0005615; GO:0005759; GO:0006768; GO:0007417; GO:0047708; GO:0070062	17200	49952.4	82702.2																49952.4						14.0703	15.6083	16.3356
C1QA_HUMAN	P02745	Complement C1q subcomponent subunit A	C1QA	26017	245	9.34	Complement	Secreted.	GO:0001540; GO:0001774; GO:0005576; GO:0005581; GO:0005602; GO:0006956; GO:0006958; GO:0007267; GO:0016322; GO:0045087; GO:0045202; GO:0048143; GO:0050808; GO:0062023; GO:0062167; GO:0098794; GO:0098883; GO:0150062; GO:0150064	46400	55283	933476	28752.2	123218	65421.7	481622	70215.5	893029	98495	88848.7	590599	71451.5	157115	260818	57262.3	139756	2634510	345053	72464	481622	259314	163128	943843	15.5019	15.7545	19.8323	14.8114	16.9109	15.9975	18.8775	16.0995	19.7683	16.5878	16.4391	19.1718	16.1247	17.2615	17.9927	15.8053
C1QB_HUMAN	P02746	Complement C1q subcomponent subunit B	C1QB	26722	253	8.85	Complement	Secreted.	GO:0005576; GO:0005581; GO:0005602; GO:0006956; GO:0006958; GO:0045087; GO:0045202; GO:0062023; GO:0062167; GO:0072562; GO:0098794; GO:0098883	221000	193912	2178775	156476	425500	2827735	257622	263134	1434396	287318	286970	1282270	134224	392248	882935	135970	361946	2434585	864569	1.13657e+06	651718	618852	469802	977500	17.7538	17.565	21.0551	17.2556	18.6988	21.4312	17.9749	18.0054	20.452	18.1323	18.1305	20.2903	17.0343	18.5814	19.7519	17.0529
C1QC_HUMAN	P02747	Complement C1q subcomponent subunit C	C1QC	25774	245	8.33	Complement	Secreted.	GO:0005576; GO:0005581; GO:0005602; GO:0005615; GO:0006955; GO:0006958; GO:0030853; GO:0045087; GO:0045202; GO:0045650; GO:0062023; GO:0062167; GO:0072562; GO:0098794; GO:0098883	380000	353460	1.45503e+06	212066	404183	1749500	345105	296424	1687710	540588	524045	4461660	353652	562876	3490755	405218	505734	2409370	729526	788583	776413	1.8421e+06	1.46909e+06	1106774	18.536	18.4312	20.4726	17.6942	18.6246	20.7385	18.3967	18.1773	20.6866	19.0442	18.9993	22.0891	18.432	19.1025	21.7351	18.6283
C1R_HUMAN	P00736	Complement C1r subcomponent (EC 3.4.21.41) (Complement component 1 subcomponent r) [Cleaved into: Complement C1r subcomponent heavy chain; Complement C1r subcomponent light chain]	C1R	80119	705	5.76	Complement	Secreted {ECO:0000269|PubMed:27745832}.	GO:0004252; GO:0005509; GO:0005576; GO:0005615; GO:0006955; GO:0006958; GO:0008236; GO:0031638; GO:0042802; GO:0045087; GO:0070062; GO:0072562; GO:0140313	224000	203664	1618025	132071	243636	960748	124768	212992	804372	320668	300060	2845780	271184	358758	1736455	244552	375034	1720060	682033	445485	380711	1.1555e+06	788799	779882	17.7758	17.6358	20.6258	17.011	17.8944	19.8738	16.9289	17.7004	19.6175	18.2907	18.1949	21.4404	18.0489	18.4527	20.7277	17.8998
C1RL_HUMAN	Q9NZP8	Complement C1r subcomponent-like protein (C1r-LP) (C1r-like protein) (EC 3.4.21.-) (C1r-like serine protease analog protein) (CLSPa)	C1RL	53498	487	6.21	Complement	Secreted {ECO:0000269|PubMed:15358180}.	GO:0004252; GO:0005615; GO:0006958; GO:0031638; GO:0045087; GO:0070062; GO:0072562	59700	62662	323274	25361.5	69362.6	259948	12026.6	38784	330664	89374.2	119701	1139585	83680.4	108897	1480800	83508	114938	875596	148539	118224	127158	449553	557792	358014	15.865	15.9353	18.3024	14.6304	16.0819	17.9879	13.5539	15.2432	18.335	16.4476	16.8691	20.1201	16.3526	16.7326	20.4979	16.3496
C1S_HUMAN	P09871	Complement C1s subcomponent (EC 3.4.21.42) (C1 esterase) (Complement component 1 subcomponent s) [Cleaved into: Complement C1s subcomponent heavy chain; Complement C1s subcomponent light chain]	C1S	76684	688	4.85	Complement	Uncharacterized	GO:0004252; GO:0005509; GO:0005576; GO:0005615; GO:0006508; GO:0006958; GO:0042802; GO:0045087; GO:0072562	518000	1265270	1989810	325738	1394650	1366800	276683	1061415	981812	700780	1399195	3309810	791614	1682790	3128875	566763	1700995	2256970	1.25773e+06	1.02906e+06	773303	1.80326e+06	1.86776e+06	1.50824e+06	18.9829	20.271	20.9242	18.3134	20.4115	20.3824	18.0779	20.0176	19.9051	19.4186	20.4162	21.6583	19.5944	20.6824	21.5772	19.1124
C1TC_HUMAN	P11586	C-1-tetrahydrofolate synthase, cytoplasmic (C1-THF synthase) (Epididymis secretory sperm binding protein) [Cleaved into: C-1-tetrahydrofolate synthase, cytoplasmic, N-terminally processed] [Includes: Methylenetetrahydrofolate dehydrogenase (EC 1.5.1.5); Methenyltetrahydrofolate cyclohydrolase (EC 3.5.4.9); Formyltetrahydrofolate synthetase (EC 6.3.4.3)]	MTHFD1	101531	935	6.89	Tissue Leakage	Cytoplasm {ECO:0000305|PubMed:3053686}.	GO:0001780; GO:0001843; GO:0004329; GO:0004477; GO:0004486; GO:0004487; GO:0004488; GO:0005524; GO:0005739; GO:0005829; GO:0006164; GO:0006555; GO:0006730; GO:0007507; GO:0009069; GO:0009070; GO:0009086; GO:0009152; GO:0009257; GO:0016020; GO:0019346; GO:0035999; GO:0048702; GO:0048703; GO:0061053; GO:0070062													308259	19218.7	597299								308259														18.2338	14.2302	19.1881
C4BPA_HUMAN	P04003	C4b-binding protein alpha chain (C4bp) (Proline-rich protein) (PRP)	C4BPA	67033	597	6.24	Complement	Secreted.	GO:0002456; GO:0003723; GO:0005576; GO:0005615; GO:0005886; GO:0006958; GO:0009609; GO:0045087; GO:0045732; GO:0045959; GO:0072562; GO:1903027	1750000	823492	9986005	1.13708e+06	1.19537e+06	3435825	1272895	849166	4133820	12656750	4703555	22047950	11380400	7754035	16614350	9214885	5257910	38522350	4.18545e+06	1.92276e+06	2.08529e+06	13136085	1.19163e+07	1.7665e+07	20.7363	19.6514	23.2515	20.1169	20.189	21.7122	20.2797	19.6957	21.979	23.5934	22.1653	24.3941	23.44	22.8865	23.9859	23.1355
C4BPB_HUMAN	P20851	C4b-binding protein beta chain	C4BPB	28357	252	4.97	Complement	Secreted.	GO:0005576; GO:0005615; GO:0005886; GO:0006958; GO:0007596; GO:0009609; GO:0045087; GO:0045732; GO:0045959; GO:1903027	219000	160151	1.14793e+06	121158	212872	197279	147734	121688	443266	908158	1011641	4303190	1683990	1199655	4167455	894895	918510	3654365	509052	177103	237563	2.07433e+06	2.35037e+06	1822590	17.7411	17.2891	20.1306	16.8865	17.6996	17.5899	17.1726	16.8928	18.7578	19.7926	19.9483	22.037	20.6835	20.1942	21.9907	19.7714
CADH1_HUMAN	P12830	Cadherin-1 (CAM 120/80) (Epithelial cadherin) (E-cadherin) (Uvomorulin) (CD antigen CD324) [Cleaved into: E-Cad/CTF1; E-Cad/CTF2; E-Cad/CTF3]	CDH1	97456	882	4.23	Tissue Leakage	Cell junction, adherens junction {ECO:0000269|PubMed:27760340, ECO:0000269|PubMed:28169360}. Cell membrane {ECO:0000269|PubMed:19403558, ECO:0000269|PubMed:28301459}; Single-pass type I membrane protein. Endosome {ECO:0000269|PubMed:15689490}. Golgi apparatus, trans-Golgi network {ECO:0000269|PubMed:15689490}. Cytoplasm {ECO:0000250|UniProtKB:P09803}. Cell junction {ECO:0000250|UniProtKB:Q90Z37}.…	GO:0000902; GO:0005509; GO:0005576; GO:0005768; GO:0005802; GO:0005886; GO:0005912; GO:0007043; GO:0007156; GO:0007416; GO:0008013; GO:0009410; GO:0009636; GO:0009898; GO:0010468; GO:0015629; GO:0016020; GO:0016328; GO:0016339; GO:0016342; GO:0016600; GO:0021983; GO:0022408; GO:0030027; GO:0030054; GO:0030336; GO:0030506; GO:0030517; GO:0031175; GO:0032794; GO:0034332; GO:0042307; GO:0042802; GO:…	158000	86359.8	654983	166540	84849.1	556630	84981.4	44292.2	552982										299621	269340	227418				17.2652	16.3981	19.3211	17.3455	16.3726	19.0864	16.3749	15.4348	19.0769
CADH5_HUMAN	P33151	Cadherin-5 (7B4 antigen) (Vascular endothelial cadherin) (VE-cadherin) (CD antigen CD144)	CDH5	87528	784	5.01	Tissue Leakage	Cell junction, adherens junction {ECO:0000269|PubMed:20332120, ECO:0000269|PubMed:21183689}. Cell membrane {ECO:0000269|PubMed:15980433, ECO:0000305|PubMed:20332120}; Single-pass type I membrane protein {ECO:0000305|PubMed:20332120}. Note=Found at cell-cell boundaries and probably at cell-matrix boundaries. KRIT1 and CDH5 reciprocally regulate their localization to endothelial cell-cell junctions…	GO:0000902; GO:0001932; GO:0001944; GO:0001955; GO:0005102; GO:0005509; GO:0005654; GO:0005886; GO:0005911; GO:0005912; GO:0005923; GO:0006874; GO:0007043; GO:0007156; GO:0007179; GO:0008013; GO:0008285; GO:0009897; GO:0009986; GO:0010628; GO:0016020; GO:0016339; GO:0016342; GO:0019903; GO:0030054; GO:0030335; GO:0030513; GO:0031115; GO:0031334; GO:0031965; GO:0034332; GO:0035307; GO:0035633; GO:…	81500	66187.3	212262	86747.2	45987.3	135066	53774.7	51269	174592	107356	114284	1.00515e+06	171424	179076	1420380	77053.2	158757	484106	119986	89266.7	93211.9	408928	590293	239972	16.3147	16.0143	17.6955	16.4045	15.4889	17.0433	15.7146	15.6458	17.4136	16.712	16.8023	19.939	17.3872	17.4502	20.4378	16.2336
CALD1_HUMAN	Q05682	Caldesmon (CDM)	CALD1	93231	793	5.62	Tissue Leakage	Cytoplasm, cytoskeleton {ECO:0000250|UniProtKB:P13505}. Cytoplasm, myofibril {ECO:0000250|UniProtKB:P13505}. Cytoplasm, cytoskeleton, stress fiber {ECO:0000250|UniProtKB:P13505}. Note=On thin filaments in smooth muscle and on stress fibers in fibroblasts (nonmuscle). {ECO:0000250|UniProtKB:P13505}.	GO:0001525; GO:0001725; GO:0003779; GO:0005516; GO:0005523; GO:0005829; GO:0005856; GO:0005886; GO:0006936; GO:0015629; GO:0017022; GO:0030016; GO:0030478; GO:0045296; GO:0051017	17700	14516.1	20940.8				11202.4	8848.25	13556.6				25140.9	619950	1214760	35525.9	29214.5	22903	17728.4		11202.4		619950	29214.5	14.1138	13.8254	14.354				13.4515	13.1112	13.7267				14.6177	19.2418	20.2122	15.1166
CALM1_HUMAN	P0DP23	Calmodulin-1	CALM1	16838	149	4.09	Tissue Leakage	Cytoplasm, cytoskeleton, spindle {ECO:0000269|PubMed:16760425}. Cytoplasm, cytoskeleton, spindle pole {ECO:0000269|PubMed:16760425}. Cytoplasm, cytoskeleton, microtubule organizing center, centrosome {ECO:0000269|PubMed:14654843}. Cell projection, cilium, flagellum {ECO:0000250|UniProtKB:P0DP26}. Note=Distributed throughout the cell during interphase, but during mitosis becomes dramatically local…	GO:0000086; GO:0000922; GO:0002027; GO:0005509; GO:0005513; GO:0005576; GO:0005634; GO:0005654; GO:0005737; GO:0005813; GO:0005829; GO:0005876; GO:0005886; GO:0007186; GO:0008076; GO:0010800; GO:0010801; GO:0010856; GO:0010880; GO:0010881; GO:0016240; GO:0019855; GO:0019901; GO:0021762; GO:0030017; GO:0031432; GO:0031954; GO:0031982; GO:0032465; GO:0032516; GO:0032991; GO:0034704; GO:0035307; GO:…													15769.4	1.88287e+06	3749970	33482.9	27801.9	22120.8					1.88287e+06	27801.9													13.9448	20.8445	21.8384	15.0311
CALR_HUMAN	P27797	Calreticulin (CRP55) (Calregulin) (Endoplasmic reticulum resident protein 60) (ERp60) (HACBP) (grp60)	CALR	48142	417	4.29	Tissue Leakage	Endoplasmic reticulum lumen {ECO:0000269|PubMed:10358038, ECO:0000269|PubMed:11149926}. Cytoplasm, cytosol {ECO:0000269|PubMed:11149926}. Secreted, extracellular space, extracellular matrix {ECO:0000305}. Cell surface {ECO:0000269|PubMed:10358038}. Sarcoplasmic reticulum lumen {ECO:0000250|UniProtKB:P28491}. Cytoplasmic vesicle, secretory vesicle, Cortical granule {ECO:0000250|UniProtKB:Q8K3H7}. …	GO:0000122; GO:0001669; GO:0001849; GO:0002502; GO:0003677; GO:0003723; GO:0003729; GO:0005049; GO:0005178; GO:0005506; GO:0005509; GO:0005576; GO:0005615; GO:0005634; GO:0005635; GO:0005737; GO:0005783; GO:0005788; GO:0005789; GO:0005790; GO:0005829; GO:0005840; GO:0005925; GO:0006355; GO:0006457; GO:0006611; GO:0006874; GO:0007283; GO:0008270; GO:0008284; GO:0009410; GO:0009897; GO:0009986; GO:…							21503.1	50553.4	79603.8				31862	10336.3	850324	35343.7	43030.9	21059.6			50553.4		297507	33144.7							14.3923	15.6255	16.2805				14.9595	13.3354	19.6977	15.1092
CALX_HUMAN	P27824	Calnexin (IP90) (Major histocompatibility complex class I antigen-binding protein p88) (p90)	CANX	67568	592	4.46	Tissue Leakage	Endoplasmic reticulum membrane {ECO:0000269|PubMed:22314232}; Single-pass type I membrane protein {ECO:0000255}. Mitochondrion membrane {ECO:0000250|UniProtKB:P24643}; Single-pass type I membrane protein {ECO:0000255}. Melanosome membrane {ECO:0000269|PubMed:12643545, ECO:0000269|PubMed:17081065}; Single-pass type I membrane protein {ECO:0000255}. Note=Identified by mass spectrometry in melanosom…	GO:0003723; GO:0005509; GO:0005783; GO:0005788; GO:0005789; GO:0006457; GO:0009306; GO:0016020; GO:0019082; GO:0030246; GO:0031965; GO:0031966; GO:0033162; GO:0034975; GO:0036503; GO:0044233; GO:0044322; GO:0048488; GO:0051082; GO:0070062; GO:0072583; GO:0098553; GO:0098793													57445	65511.5	1828850	75408.2	80415.3	145891					650602	100572													15.8099	15.9995	20.8025	16.2024
CAMP_HUMAN	P49913	Cathelicidin antimicrobial peptide (18 kDa cationic antimicrobial protein) (CAP-18) (hCAP-18) [Cleaved into: Antibacterial peptide FALL-39 (FALL-39 peptide antibiotic); Antibacterial peptide LL-37; Antibacterial peptide KR-20; Antibacterial peptide LL-23; Antibacterial peptide LL-29; Antibacterial peptide KS-30; Antibacterial peptide RK-31; Antibacterial peptide FF-33]	CAMP	19301	170	10.61	Other Plasma Proteins	Secreted {ECO:0000269|PubMed:14978112}. Vesicle {ECO:0000269|PubMed:7529412, ECO:0000269|PubMed:9736536}. Note=Stored as pro-peptide in granules and phagolysosomes of neutrophils (PubMed:7529412, PubMed:9736536). Secreted in sweat onto skin (PubMed:14978112). {ECO:0000269|PubMed:14978112, ECO:0000269|PubMed:7529412, ECO:0000269|PubMed:9736536}.	GO:0001530; GO:0001934; GO:0002227; GO:0005576; GO:0005615; GO:0008284; GO:0019731; GO:0019835; GO:0035580; GO:0042119; GO:0042581; GO:0042742; GO:0042995; GO:0045087; GO:0045766; GO:0050829; GO:0050830; GO:0051873; GO:0061844; GO:0070062; GO:0071222; GO:0071224; GO:0071347; GO:0071354; GO:0071356; GO:1904724; GO:1990000	64300	105542	1502505	84875.1	75584.1	1344005	86554.2	99117.3	1.02981e+06	466483	273639	2644010	485450	363258	5162530	630766	417696	3735480	557444	501488	405159	1128044	2.00375e+06	1.59465e+06	15.9722	16.6875	20.5189	16.3731	16.2058	20.3581	16.4013	16.5968	19.9739	18.8315	18.0619	21.3343	18.889	18.4706	22.2996	19.2667
CAN1_HUMAN	P07384	Calpain-1 catalytic subunit (EC 3.4.22.52) (Calcium-activated neutral proteinase 1) (CANP 1) (Calpain mu-type) (Calpain-1 large subunit) (Cell proliferation-inducing gene 30 protein) (Micromolar-calpain) (muCANP)	CAPN1	81890	714	5.49	Tissue Leakage	Cytoplasm {ECO:0000269|PubMed:21531719, ECO:0000269|PubMed:8769305}. Cell membrane {ECO:0000269|PubMed:8769305}. Note=Translocates to the plasma membrane upon Ca(2+) binding. In granular keratinocytes and in lower corneocytes, colocalizes with FLG and FLG2 (PubMed:21531719). {ECO:0000269|PubMed:21531719}.	GO:0001533; GO:0004198; GO:0005509; GO:0005576; GO:0005737; GO:0005739; GO:0005764; GO:0005829; GO:0005886; GO:0005925; GO:0006508; GO:0008233; GO:0008284; GO:0016020; GO:0016241; GO:0032801; GO:0050790; GO:0060056; GO:0070062; GO:0097264; GO:0110158; GO:1904813; GO:2000310	80900	208879	336900	79084.9	15074	342430	61420.3	46277.8	454596							56454.7	95034.4	133614	208879	145530	187432			95034.4	16.3031	17.6723	18.362	16.2711	13.8798	18.3855	15.9064	15.498	18.7942							15.7848
CAP1_HUMAN	Q01518	Adenylyl cyclase-associated protein 1 (CAP 1)	CAP1	51901	475	8.26	Tissue Leakage	Cell membrane {ECO:0000250}; Peripheral membrane protein {ECO:0000250}.	GO:0000902; GO:0001667; GO:0003779; GO:0005576; GO:0005737; GO:0005886; GO:0005925; GO:0006898; GO:0007015; GO:0007163; GO:0007165; GO:0007190; GO:0008179; GO:0019933; GO:0030864; GO:0035578; GO:0070062													49234.9	435750	822265	84992.7	111874	138754					435750	111874													15.5874	18.7331	19.6492	16.3751
CATC_HUMAN	P53634	Dipeptidyl peptidase 1 (EC 3.4.14.1) (Cathepsin C) (Cathepsin J) (Dipeptidyl peptidase I) (DPP-I) (DPPI) (Dipeptidyl transferase) [Cleaved into: Dipeptidyl peptidase 1 exclusion domain chain (Dipeptidyl peptidase I exclusion domain chain); Dipeptidyl peptidase 1 heavy chain (Dipeptidyl peptidase I heavy chain); Dipeptidyl peptidase 1 light chain (Dipeptidyl peptidase I light chain)]	CTSC	51854	463	4.94	Tissue Leakage	Lysosome {ECO:0000305|PubMed:7665576}.	GO:0001913; GO:0004197; GO:0004252; GO:0005576; GO:0005615; GO:0005654; GO:0005764; GO:0005788; GO:0005813; GO:0006508; GO:0006955; GO:0008234; GO:0008239; GO:0010033; GO:0016020; GO:0016505; GO:0019902; GO:0030134; GO:0031404; GO:0031642; GO:0033116; GO:0035578; GO:0042802; GO:0043231; GO:0043621; GO:0051087; GO:0051603; GO:0062023; GO:0070062; GO:1903052; GO:1903980; GO:2001235	10500	110955	211393	37765.9	228408	419050	57978.2	379332	700686										110955	228408	379332				13.3603	16.7596	17.6896	15.2048	17.8013	18.6768	15.8232	18.5331	19.4184
CATD_HUMAN	P07339	Cathepsin D (EC 3.4.23.5) [Cleaved into: Cathepsin D light chain; Cathepsin D heavy chain]	CTSD	44552	412	5.6	Tissue Leakage	Lysosome. Melanosome. Secreted, extracellular space. Note=Identified by mass spectrometry in melanosome fractions from stage I to stage IV. In aortic samples, detected as an extracellular protein loosely bound to the matrix (PubMed:20551380). {ECO:0000269|PubMed:20551380}.	GO:0000045; GO:0004190; GO:0004197; GO:0005576; GO:0005615; GO:0005764; GO:0005765; GO:0006508; GO:0008233; GO:0010008; GO:0019886; GO:0031904; GO:0035580; GO:0038020; GO:0042159; GO:0042470; GO:0043065; GO:0043202; GO:0043280; GO:0045121; GO:0062023; GO:0070001; GO:0070062; GO:0070201; GO:1901143; GO:1904724; GO:1904813	10300	35970.7	61688.2													49713.1	75256.3	100800	35970.7					75256.3	13.3238	15.1345	15.9127													15.6013
CATG_HUMAN	P08311	Cathepsin G (CG) (EC 3.4.21.20) [Cleaved into: Cathepsin G, C-terminal truncated form]	CTSG	28837	255	11.51	Tissue Leakage	Cell membrane {ECO:0000269|PubMed:15100291, ECO:0000269|PubMed:29077095, ECO:0000269|PubMed:8194606}; Peripheral membrane protein {ECO:0000305}. Cytoplasmic granule {ECO:0000269|PubMed:7499346}. Secreted {ECO:0000269|PubMed:29077095, ECO:0000269|PubMed:32144329, ECO:0000269|PubMed:3390156}. Cytoplasm, cytosol {ECO:0000269|PubMed:29077095}. Lysosome {ECO:0000269|PubMed:15100291, ECO:0000269|PubMed…	GO:0002003; GO:0002548; GO:0004252; GO:0005576; GO:0005615; GO:0005634; GO:0005737; GO:0005764; GO:0005829; GO:0005886; GO:0006468; GO:0006508; GO:0006955; GO:0008201; GO:0008233; GO:0008236; GO:0010494; GO:0016020; GO:0016485; GO:0019221; GO:0019538; GO:0019731; GO:0022617; GO:0030141; GO:0030168; GO:0035578; GO:0035590; GO:0042119; GO:0043231; GO:0048018; GO:0050778; GO:0050829; GO:0050830; GO:…	23500	137049	250568	23830.2	1.13029e+06	2236740	370723	10821	730625										137049	1.13029e+06	370723				14.5222	17.0643	17.9348	14.5405	20.1083	21.093	18.5	13.4015	19.4788
CATZ_HUMAN	Q9UBR2	Cathepsin Z (EC 3.4.18.1) (Cathepsin P) (Cathepsin X)	CTSZ	33868	303	5.48	Tissue Leakage	Lysosome.	GO:0002003; GO:0004180; GO:0004197; GO:0005576; GO:0005615; GO:0005764; GO:0005783; GO:0005788; GO:0005886; GO:0005938; GO:0006508; GO:0008234; GO:0010757; GO:0030134; GO:0031410; GO:0033116; GO:0035580; GO:0043231; GO:0051603; GO:0060441; GO:0062023; GO:0070062; GO:1904813													337047	15487.4	658607								337047														18.3626	13.9188	19.3291
CAVN2_HUMAN	O95810	Caveolae-associated protein 2 (Cavin-2) (PS-p68) (Phosphatidylserine-binding protein) (Serum deprivation-response protein)	CAVIN2	47173	425	5.14	Tissue Leakage	Cytoplasm, cytosol {ECO:0000269|PubMed:10191091, ECO:0000269|PubMed:2390065}. Membrane, caveola {ECO:0000269|PubMed:19262564, ECO:0000269|PubMed:19525939}. Note=Localizes in the caveolae in a caveolin-dependent manner. {ECO:0000269|PubMed:19262564}.	GO:0001786; GO:0005080; GO:0005543; GO:0005654; GO:0005737; GO:0005829; GO:0005886; GO:0005901; GO:0045121; GO:0097320							26471.5	57909.6	89347.8							78596.9	273248	467898			57909.6			273248							14.6922	15.8215	16.4471							16.2622
CBG_HUMAN	P08185	Corticosteroid-binding globulin (CBG) (Serpin A6) (Transcortin)	SERPINA6	45141	405	5.64	Other Plasma Proteins	Secreted.	GO:0004867; GO:0005496; GO:0005576; GO:0005615; GO:0008211; GO:0070062	287000	274493	1569345	153654	286371	1167560	115416	318599	476044	336240	208056	1468610	200825	181216	1806665	206186	230868	1.05745e+06	710176	535862	303353	670968	729569	498167	18.1291	18.0664	20.5817	17.2293	18.1275	20.1551	16.8165	18.2814	18.8607	18.3591	17.6666	20.486	17.6156	17.4674	20.7849	17.6536
CBPB2_HUMAN	Q96IY4	Carboxypeptidase B2 (EC 3.4.17.20) (Carboxypeptidase U) (CPU) (Plasma carboxypeptidase B) (pCPB) (Thrombin-activable fibrinolysis inhibitor) (TAFI)	CPB2	48424	423	8.11	Coagulation	Secreted.	GO:0003331; GO:0004181; GO:0005576; GO:0005615; GO:0006508; GO:0007596; GO:0008270; GO:0009410; GO:0010757; GO:0030163; GO:0042730; GO:0051918; GO:0070062; GO:0071333; GO:0097421; GO:2000346	71200	44511.7	290568	37853.7	43285.7	248760	28735.4	43904.7	156568	96277.9	25749.1	207907	29473.6	18280.9	144113	35970.2	22240.8	155634	135427	109966	76402.7	109978	63955.8	71281.7	16.1196	15.4419	18.1485	15.2081	15.4016	17.9244	14.8105	15.4221	17.2564	16.5549	14.6522	17.6656	14.8471	14.158	17.1368	15.1345
CBPN_HUMAN	P15169	Carboxypeptidase N catalytic chain (CPN) (EC 3.4.17.3) (Anaphylatoxin inactivator) (Arginine carboxypeptidase) (Carboxypeptidase N polypeptide 1) (Carboxypeptidase N small subunit) (Kininase-1) (Lysine carboxypeptidase) (Plasma carboxypeptidase B) (Serum carboxypeptidase N) (SCPN)	CPN1	52286	458	6.88	Other Plasma Proteins	Secreted, extracellular space.	GO:0004181; GO:0005576; GO:0005615; GO:0006518; GO:0008270; GO:0010815; GO:0016485; GO:0030163; GO:0051384	192000	116646	1609175	182958	136272	1459535	219325	221258	1040215	127315	38211.1	345440	97334.4	34630.1	319454	79479.1	48986.9	307916	639192	592922	493599	170322	150473	145461	17.5489	16.8318	20.6179	17.4812	17.0561	20.4771	17.7427	17.7554	19.9885	16.958	15.2217	18.3981	16.5707	15.0797	18.2852	16.2783
CC085_HUMAN	A0A1B0GTC6	Uncharacterized protein C3orf85	C3orf85	10386	90	5	Other Plasma Proteins	Uncharacterized	Uncharacterized	57400	65715.2	74057.4							148428	318494	488560	90502.4	152476	292689	21185.1	86140.1	211467	65715.2			318494	178556	106264	15.8081	16.0039	16.1764							17.1794	18.2809	18.8982	16.4657	17.2182	18.159	14.3708
CCD80_HUMAN	Q76M96	Coiled-coil domain-containing protein 80 (Down-regulated by oncogenes protein 1) (Up-regulated in BRS-3 deficient mouse homolog)	CCDC80	108174	950	9.7	Other Plasma Proteins	Secreted, extracellular space, extracellular matrix {ECO:0000250}.	GO:0001968; GO:0005576; GO:0005604; GO:0005614; GO:0008201; GO:0009617; GO:0010811; GO:0030198	386000	891451	1397385	310219	829590	1348960	74507.3	205091	335675										891451	829590	205091				18.5564	19.7658	20.4143	18.2429	19.662	20.3634	16.1851	17.6459	18.3567
CCL5_HUMAN	P13501	C-C motif chemokine 5 (EoCP) (Eosinophil chemotactic cytokine) (SIS-delta) (Small-inducible cytokine A5) (T cell-specific protein P228) (TCP228) (T-cell-specific protein RANTES) [Cleaved into: RANTES(3-68); RANTES(4-68)]	CCL5	9990	91	9.24	Other Plasma Proteins	Secreted.	GO:0002407; GO:0002548; GO:0002676; GO:0004435; GO:0004672; GO:0005576; GO:0005615; GO:0005737; GO:0006816; GO:0006874; GO:0006887; GO:0006935; GO:0006954; GO:0007159; GO:0007186; GO:0007267; GO:0008009; GO:0009615; GO:0009636; GO:0010536; GO:0010759; GO:0010820; GO:0014911; GO:0016004; GO:0030298; GO:0030335; GO:0030593; GO:0031328; GO:0031584; GO:0031726; GO:0031729; GO:0031730; GO:0033634; GO:…	7890	191447	375004	12558.7	149334	286110	42530.7	53291.9	367112										191447	149334	154311				12.9456	17.5466	18.5165	13.6164	17.1882	18.1262	15.3762	15.7016	18.4859
CD14_HUMAN	P08571	Monocyte differentiation antigen CD14 (Myeloid cell-specific leucine-rich glycoprotein) (CD antigen CD14) [Cleaved into: Monocyte differentiation antigen CD14, urinary form; Monocyte differentiation antigen CD14, membrane-bound form]	CD14	40076	375	5.58	Tissue Leakage	Cell membrane {ECO:0000269|PubMed:1698311, ECO:0000269|PubMed:2462937, ECO:0000269|PubMed:3385210}; Lipid-anchor, GPI-anchor {ECO:0000269|PubMed:1698311, ECO:0000269|PubMed:2462937, ECO:0000269|PubMed:3385210}. Secreted {ECO:0000269|PubMed:25497142, ECO:0000269|PubMed:2779588}. Membrane raft {ECO:0000269|PubMed:16880211}. Golgi apparatus {ECO:0000269|PubMed:16880211}. Note=Secreted forms may aris…	GO:0001530; GO:0001819; GO:0001847; GO:0001875; GO:0002752; GO:0005576; GO:0005615; GO:0005794; GO:0005886; GO:0006898; GO:0006909; GO:0006915; GO:0006954; GO:0007166; GO:0009897; GO:0010008; GO:0016019; GO:0030667; GO:0031666; GO:0032026; GO:0032481; GO:0032729; GO:0032757; GO:0032760; GO:0034142; GO:0034145; GO:0034612; GO:0045087; GO:0045121; GO:0045471; GO:0045807; GO:0046696; GO:0051602; GO:…	22800	10971.3	168262	45819.7	25270.6	35545.2	40719.7	15201.4	194046	106231	60057.7	836420	121364	127344	933494	98852.6	80736.9	998918	67349.4	35545.2	83322.2	334236	394068	392836	14.4777	13.4214	17.3603	15.4837	14.6252	15.1174	15.3134	13.8919	17.566	16.6968	15.8741	19.6739	16.889	16.9584	19.8323	16.593
CD36_HUMAN	P16671	Platelet glycoprotein 4 (Fatty acid translocase) (FAT) (Glycoprotein IIIb) (GPIIIB) (Leukocyte differentiation antigen CD36) (PAS IV) (PAS-4) (Platelet collagen receptor) (Platelet glycoprotein IV) (GPIV) (Thrombospondin receptor) (CD antigen CD36)	CD36	53053	472	8.21	Tissue Leakage	Cell membrane {ECO:0000269|PubMed:16880211, ECO:0000269|PubMed:32958780, ECO:0000269|PubMed:37461827}; Multi-pass membrane protein {ECO:0000255}. Membrane raft {ECO:0000269|PubMed:16880211}. Golgi apparatus {ECO:0000269|PubMed:16880211}. Apical cell membrane {ECO:0000250|UniProtKB:Q08857}. Note=Upon ligand-binding, internalized through dynamin-dependent endocytosis. {ECO:0000269|PubMed:20037584}.	GO:0000122; GO:0000165; GO:0001540; GO:0001954; GO:0002532; GO:0005041; GO:0005044; GO:0005324; GO:0005504; GO:0005615; GO:0005737; GO:0005794; GO:0005886; GO:0005901; GO:0006629; GO:0006631; GO:0006898; GO:0006910; GO:0006911; GO:0007155; GO:0007166; GO:0007204; GO:0007596; GO:0008035; GO:0008289; GO:0009897; GO:0009986; GO:0010628; GO:0010629; GO:0010744; GO:0010886; GO:0015636; GO:0015909; GO:…													118190	38817.6	78503.6	92534.2	13854.7	159470					78503.6	88619.5													16.8507	15.2444	16.2605	16.4977
CD59_HUMAN	P13987	CD59 glycoprotein (1F5 antigen) (20 kDa homologous restriction factor) (HRF-20) (HRF20) (MAC-inhibitory protein) (MAC-IP) (MEM43 antigen) (Membrane attack complex inhibition factor) (MACIF) (Membrane inhibitor of reactive lysis) (MIRL) (Protectin) (CD antigen CD59)	CD59	14177	128	5.18	Tissue Leakage	Cell membrane; Lipid-anchor, GPI-anchor. Secreted. Note=Soluble form found in a number of tissues.	GO:0000139; GO:0001848; GO:0001971; GO:0005615; GO:0005789; GO:0005886; GO:0005925; GO:0007166; GO:0007596; GO:0009897; GO:0009986; GO:0012507; GO:0016020; GO:0030133; GO:0030449; GO:0031982; GO:0033116; GO:0035579; GO:0070062; GO:0070821; GO:1903659													1.28413e+06	52045.9	2516210								1.28413e+06														20.2924	15.6675	21.2628
CD5L_HUMAN	O43866	CD5 antigen-like (Apoptosis inhibitor expressed by macrophages) (hAIM) (CT-2) (IgM-associated peptide) (SP-alpha)	CD5L	38088	347	5.21	Complement	Secreted {ECO:0000269|PubMed:24223991, ECO:0000269|PubMed:24804991}. Cytoplasm {ECO:0000250|UniProtKB:Q9QWK4}. Note=Secreted by macrophages and circulates in the blood (PubMed:24223991, PubMed:24804991). Transported in the cytoplasm via CD36-mediated endocytosis (By similarity). {ECO:0000250|UniProtKB:Q9QWK4, ECO:0000269|PubMed:24223991, ECO:0000269|PubMed:24804991}.	GO:0002376; GO:0004252; GO:0005576; GO:0005615; GO:0005737; GO:0005886; GO:0006915; GO:0006954; GO:0006968; GO:0009986; GO:0030449; GO:0031638; GO:0072562; GO:1903661	1640000	43128.4	2191716	1668745	78429.6	1.15012e+06	561008	257894	6057395	419654	34906.2	651784	231908	148420	265283	134450	175808	1909815	1.29086e+06	965766	2.2921e+06	368782	215204	740024	20.6433	15.3964	21.0636	20.6703	16.2591	20.1334	19.0977	17.9764	22.5303	18.6788	15.0912	19.314	17.8232	17.1793	18.0172	17.0367
CD9_HUMAN	P21926	CD9 antigen (5H9 antigen) (Cell growth-inhibiting gene 2 protein) (Leukocyte antigen MIC3) (Motility-related protein) (MRP-1) (Tetraspanin-29) (Tspan-29) (p24) (CD antigen CD9)	CD9	25416	228	7.14	Tissue Leakage	Cell membrane {ECO:0000269|PubMed:19640571}; Multi-pass membrane protein {ECO:0000269|PubMed:19640571}. Membrane {ECO:0000269|PubMed:19640571}; Multi-pass membrane protein {ECO:0000269|PubMed:19640571}. Secreted, extracellular exosome {ECO:0000250|UniProtKB:P40240}. Note=Present at the cell surface of oocytes. Accumulates in the adhesion area between the sperm and egg following interaction betwee…	GO:0005178; GO:0005615; GO:0005886; GO:0005925; GO:0007155; GO:0007342; GO:0008283; GO:0008285; GO:0008347; GO:0009897; GO:0014905; GO:0016020; GO:0030168; GO:0030666; GO:0030669; GO:0030913; GO:0031092; GO:0031623; GO:0032991; GO:0035036; GO:0070062; GO:0071404; GO:0090331; GO:1903561; GO:1905521																48911.3	5373.43	92449.2						48911.3																15.5779
CD99_HUMAN	P14209	CD99 antigen (12E7) (E2 antigen) (Protein MIC2) (T-cell surface glycoprotein E2) (CD antigen CD99)	CD99	18848	185	4.51	Tissue Leakage	Membrane {ECO:0000305}; Single-pass type I membrane protein {ECO:0000305}.	GO:0005737; GO:0005886; GO:0005925; GO:0034109; GO:0072683; GO:2000391																50323.8	5046.97	95600.7						50323.8																15.619
CDC42_HUMAN	P60953	Cell division control protein 42 homolog (EC 3.6.5.2) (G25K GTP-binding protein)	CDC42	21259	191	6.16	Tissue Leakage	Cell membrane {ECO:0000305}; Lipid-anchor {ECO:0000305}; Cytoplasmic side {ECO:0000305}. Cytoplasm, cytoskeleton, microtubule organizing center, centrosome {ECO:0000269|PubMed:15642749}. Cytoplasm, cytoskeleton, spindle {ECO:0000269|PubMed:15642749}. Midbody {ECO:0000269|PubMed:15642749}. Cell projection, dendrite {ECO:0000250|UniProtKB:P60766}. Note=Localizes to spindle during prometaphase cells…	GO:0000139; GO:0000322; GO:0002040; GO:0003161; GO:0003253; GO:0003924; GO:0003925; GO:0005525; GO:0005737; GO:0005789; GO:0005813; GO:0005829; GO:0005886; GO:0005911; GO:0005925; GO:0006897; GO:0006911; GO:0007015; GO:0007030; GO:0007088; GO:0007097; GO:0007163; GO:0007229; GO:0008104; GO:0010591; GO:0010592; GO:0016020; GO:0017119; GO:0019901; GO:0021762; GO:0030036; GO:0030141; GO:0030175; GO:…	9520	6035.79	13012.2							12622.6	8452.94	2477735	17137.6	34437.2	3215345	32360	9396.92	50223.2	9524			832937	1.08897e+06	30660.1	13.2174	12.5593	13.6676							13.6237	13.0452	21.2406	14.0649	15.0717	21.6165	14.9819
CERU_HUMAN	P00450	Ceruloplasmin (Cuproxidase ceruloplasmin) (EC 1.16.3.4) (Ferroxidase ceruloplasmin) (EC 1.16.3.1) (Glutathione peroxidase ceruloplasmin) (EC 1.11.1.9) (Glutathione-dependent peroxiredoxin ceruloplasmin) (EC 1.11.1.27)	CP	122219	1065	5.41	Other Plasma Proteins	Secreted {ECO:0000269|PubMed:16150804}. Note=Colocalizes with GCP1 in secretory intracellular compartments. {ECO:0000250|UniProtKB:P13635}.	GO:0004322; GO:0004602; GO:0005507; GO:0005576; GO:0005615; GO:0005765; GO:0005788; GO:0005886; GO:0006825; GO:0006826; GO:0006878; GO:0006879; GO:0016491; GO:0016724; GO:0038023; GO:0047066; GO:0051087; GO:0070062; GO:0072562	427000	222508	1157785	156568	214638	1022368	101632	225884	740962	484719	34908.9	508160	82836	100691	292798	168478	184150	652098	602538	464525	356159	342596	158775	334909	18.705	17.7635	20.1429	17.2564	17.7115	19.9635	16.633	17.7852	19.499	18.8868	15.0913	18.9549	16.338	16.6196	18.1595	17.3622
CETP_HUMAN	P11597	Cholesteryl ester transfer protein (Lipid transfer protein I)	CETP	54756	493	5.64	Other Plasma Proteins	Secreted {ECO:0000269|PubMed:24293641, ECO:0000269|PubMed:3281933}. Note=Secreted in plasma. {ECO:0000269|PubMed:3281933}.	GO:0005548; GO:0005576; GO:0005615; GO:0006641; GO:0006869; GO:0008203; GO:0008289; GO:0010745; GO:0010874; GO:0015485; GO:0017129; GO:0030301; GO:0031210; GO:0031982; GO:0032376; GO:0034197; GO:0034364; GO:0034372; GO:0034374; GO:0034375; GO:0042632; GO:0043691; GO:0046470; GO:0055088; GO:0055091; GO:0070062; GO:0070328; GO:0120020; GO:2001140	195000	305064	900070	304966	263922	1717175	234732	172978	1.21915e+06	1265610	3241640	14912950	2758650	4421595	20705900	1674010	3081265	15260800	466718	762021	542287	6473400	9.29538e+06	6672025	17.5733	18.2188	19.7797	18.2183	18.0098	20.7116	17.8407	17.4002	20.2174	20.2714	21.6283	23.8301	21.3955	22.0761	24.3035	20.6749
CFAB_HUMAN	P00751	Complement factor B (EC 3.4.21.47) (C3/C5 convertase) (Glycine-rich beta glycoprotein) (GBG) (PBF2) (Properdin factor B) [Cleaved into: Complement factor B Ba fragment; Complement factor B Bb fragment]	CFB	85533	764	6.66	Complement	Secreted.	GO:0001848; GO:0004252; GO:0005576; GO:0005601; GO:0005615; GO:0005886; GO:0006508; GO:0006956; GO:0006957; GO:0009617; GO:0070062; GO:0072562	1470000	1465215	6397790	990976	1722965	7460120	652677	2123055	4020285	1236640	701256	2706725	912720	723854	3583305	727094	962234	3785265	3112425	3.39135e+06	2265339	1.54821e+06	1.73996e+06	1.82486e+06	20.4916	20.4827	22.6091	19.9185	20.7165	22.8308	19.316	21.0177	21.9389	20.238	19.4196	21.3681	19.7998	19.4653	21.7729	19.4718
CFAD_HUMAN	P00746	Complement factor D (EC 3.4.21.46) (Adipsin) (C3 convertase activator) (Properdin factor D)	CFD	27033	253	6.85	Complement	Secreted.	GO:0004252; GO:0005576; GO:0006508; GO:0006956; GO:0006957; GO:0008236; GO:0009617; GO:0031093; GO:0034774; GO:0070062; GO:1904813	13500	74729.5	135919	18921.8	31745.7	44569.6													74729.5	31745.7					13.725	16.1894	17.0524	14.2078	14.9543	15.4438
CFAH_HUMAN	P08603	Complement factor H (H factor 1)	CFH	139096	1231	6.12	Complement	Note=(Microbial infection) In the mosquito midgut, localizes to P.falciparum (NF54 strain) macrogamete and young zygote cell membranes. {ECO:0000269|PubMed:23332154}.	GO:0001851; GO:0005576; GO:0005615; GO:0006508; GO:0006956; GO:0006957; GO:0008201; GO:0030449; GO:0030451; GO:0042802; GO:0043395; GO:0070062; GO:0072562; GO:0106139; GO:1903659; GO:1905370	826000	618692	6698090	550798	615332	2371510	307518	756534	4700850	560276	144312	1966325	485982	213652	1686015	252556	245820	2768990	2714320	1.17921e+06	1921634	890304	795217	1089122	19.6561	19.2389	22.6753	19.0712	19.231	21.1774	18.2303	19.529	22.1645	19.0958	17.1388	20.9071	18.8905	17.7049	20.6852	17.9462
CFAI_HUMAN	P05156	Complement factor I (EC 3.4.21.45) (C3B/C4B inactivator) [Cleaved into: Complement factor I heavy chain; Complement factor I light chain]	CFI	65750	583	7.38	Complement	Secreted, extracellular space. Secreted {ECO:0000269|PubMed:6327681}.	GO:0004252; GO:0005576; GO:0005615; GO:0006508; GO:0006958; GO:0016020; GO:0045087; GO:0046872; GO:0070062	390000	324681	1.2358e+06	270212	277565	1632985	190055	270156	873446	433964	112318	823330	278940	146372	1163600	179972	180656	815064	650278	726921	444552	456537	529637	391898	18.5744	18.3087	20.237	18.0437	18.0825	20.6391	17.5361	18.0434	19.7364	18.7272	16.7772	19.6511	18.0896	17.1593	20.1502	17.4574
CH10_HUMAN	P61604	10 kDa heat shock protein, mitochondrial (Hsp10) (10 kDa chaperonin) (Chaperonin 10) (CPN10) (Early-pregnancy factor) (EPF) (Heat shock protein family E member 1)	HSPE1	10932	102	8.91	Tissue Leakage	Mitochondrion matrix.	GO:0001649; GO:0003723; GO:0005524; GO:0005739; GO:0005759; GO:0006457; GO:0006919; GO:0006986; GO:0016020; GO:0044183; GO:0046872; GO:0051082; GO:0051085; GO:0051087; GO:0070062	11100	59019.2	35070.4				112433	154965	25476	12135.1	59687.6	35911.3	171490	95701.5	6657730	163095	65623.6	7778.46	35070.4		97624.7	35911.3	2.30831e+06	78832.3	13.4411	15.8489	15.098				16.7787	17.2416	14.6369	13.5669	15.8651	15.1322	17.3878	16.5463	22.6666	17.3154
CH60_HUMAN	P10809	60 kDa heat shock protein, mitochondrial (EC 5.6.1.7) (60 kDa chaperonin) (Chaperonin 60) (CPN60) (Heat shock protein 60) (HSP-60) (Hsp60) (Heat shock protein family D member 1) (HuCHA60) (Mitochondrial matrix protein P1) (P60 lymphocyte protein)	HSPD1	61055	573	5.24	Tissue Leakage	Mitochondrion matrix.	GO:0001530; GO:0002039; GO:0002755; GO:0002842; GO:0003688; GO:0003697; GO:0003723; GO:0003725; GO:0005524; GO:0005615; GO:0005737; GO:0005739; GO:0005743; GO:0005759; GO:0005769; GO:0005829; GO:0005886; GO:0005905; GO:0006457; GO:0006458; GO:0006919; GO:0006986; GO:0008035; GO:0008637; GO:0009409; GO:0009986; GO:0016020; GO:0016853; GO:0016887; GO:0019899; GO:0030135; GO:0030141; GO:0031625; GO:…	13700	47177.2	1240570				71933.8	123228	1216807	14357.1	29772.7	22064.9	72841.9	57612.2	49014300	83392.9	99677	785404	433808		470656	22064.9	1.63816e+07	322825	13.7395	15.5258	20.2426				16.1344	16.911	20.2147	13.8095	14.8617	14.4295	16.1525	15.8141	25.5467	16.3476
CHAD_HUMAN	O15335	Chondroadherin (Cartilage leucine-rich protein)	CHAD	40476	359	9.43	Other Plasma Proteins	Secreted, extracellular space, extracellular matrix {ECO:0000250}.	GO:0005615; GO:0031012; GO:0060348; GO:1900155							28879.6	17768.4	272052												106234										14.8178	14.117	18.0535
CHLE_HUMAN	P06276	Cholinesterase (EC 3.1.1.8) (Acylcholine acylhydrolase) (Butyrylcholine esterase) (Choline esterase II) (Pseudocholinesterase)	BCHE	68418	602	6.33	Other Plasma Proteins	Secreted {ECO:0000269|PubMed:19368529, ECO:0000269|PubMed:19542320}.	GO:0001540; GO:0003824; GO:0003990; GO:0004104; GO:0005576; GO:0005615; GO:0005641; GO:0005788; GO:0005886; GO:0006581; GO:0006805; GO:0007612; GO:0008285; GO:0014016; GO:0016486; GO:0016788; GO:0019695; GO:0019899; GO:0033265; GO:0042802; GO:0043279; GO:0050783; GO:0050805; GO:0051384; GO:0051593; GO:0072562	41300	112054	182852	13878.8	18836.4	105742	64088.6	21563.8	106613	53668.6	76196.1	98723.7	25761.4	9803.12	149127	19751.8	10058.9	99809.5	112054	46152.4	64088.6	76196.1	61563.8	43206.8	15.3323	16.7738	17.4803	13.7606	14.2012	16.6902	15.9678	14.3963	16.702	15.7118	16.2174	16.5911	14.6529	13.259	17.1862	14.2697
CIRBP_HUMAN	Q14011	Cold-inducible RNA-binding protein (A18 hnRNP) (Glycine-rich RNA-binding protein CIRP)	CIRBP	18648	172	9.51	Tissue Leakage	Nucleus, nucleoplasm {ECO:0000269|PubMed:11574538}. Cytoplasm {ECO:0000269|PubMed:11574538}. Note=Translocates from the nucleus to the cytoplasm after exposure to UV radiation. Translocates from the nucleus to the cytoplasm into stress granules upon various cytoplasmic stresses, such as osmotic and heat shocks. Its recruitment into stress granules occurs in the absence of TIAR proteins (By simila…	GO:0003723; GO:0003730; GO:0005634; GO:0005654; GO:0005681; GO:0005737; GO:0009409; GO:0009411; GO:0010494; GO:0030371; GO:0034063; GO:0045727; GO:0048026; GO:0048255; GO:0070181	111000	136701	513352	85851.8	65152.1	643381	72168.4	58187.5	97563.6										253763	264795	75973.2				16.7633	17.0607	18.9696	16.3896	15.9915	19.2953	16.1391	15.8284	16.5741
CISY_HUMAN	O75390	Citrate synthase, mitochondrial (EC 2.3.3.1) (Citrate (Si)-synthase)	CS	51712	466	7.39	Tissue Leakage	Mitochondrion matrix.	GO:0003723; GO:0004108; GO:0005634; GO:0005739; GO:0005759; GO:0005975; GO:0006099; GO:0006101; GO:0070062													11837.4	499438	987038	35275.2	38516	41756.8					499438	38516													13.5311	18.9299	19.9127	15.1064
CLH1_HUMAN	Q00610	Clathrin heavy chain 1 (Clathrin heavy chain on chromosome 17) (CLH-17)	CLTC	191615	1675	5.48	Tissue Leakage	Cytoplasmic vesicle membrane {ECO:0000269|PubMed:17081065}; Peripheral membrane protein {ECO:0000269|PubMed:17081065}; Cytoplasmic side {ECO:0000269|PubMed:17081065}. Membrane, coated pit {ECO:0000269|PubMed:17081065}; Peripheral membrane protein {ECO:0000269|PubMed:17081065}; Cytoplasmic side {ECO:0000269|PubMed:17081065}. Melanosome {ECO:0000269|PubMed:17081065}. Cytoplasm, cytoskeleton, spindl…	GO:0000278; GO:0001649; GO:0003723; GO:0003725; GO:0005198; GO:0005764; GO:0005768; GO:0005819; GO:0005829; GO:0005886; GO:0005925; GO:0006886; GO:0006898; GO:0006914; GO:0016020; GO:0019901; GO:0030118; GO:0030130; GO:0030132; GO:0030136; GO:0030669; GO:0031623; GO:0032051; GO:0032588; GO:0032991; GO:0033572; GO:0036020; GO:0042147; GO:0042470; GO:0045334; GO:0048268; GO:0050750; GO:0051301; GO:…													37663.7	12774.1	1061630	36813.3	11006.2	71801.9					370689	39873.8													15.2009	13.6409	20.0178	15.1679
CLIC1_HUMAN	O00299	Chloride intracellular channel protein 1 (Chloride channel ABP) (Nuclear chloride ion channel 27) (NCC27) (Regulatory nuclear chloride ion channel protein) (hRNCC)	CLIC1	26923	241	5.09	Tissue Leakage	Nucleus {ECO:0000269|PubMed:12681486, ECO:0000269|PubMed:9139710}. Nucleus membrane {ECO:0000269|PubMed:9139710}; Single-pass membrane protein {ECO:0000305}. Cytoplasm {ECO:0000269|PubMed:10793131, ECO:0000269|PubMed:11551966, ECO:0000269|PubMed:12681486, ECO:0000269|PubMed:9139710, ECO:0000305|PubMed:11978800, ECO:0000305|PubMed:14613939}. Cell membrane {ECO:0000269|PubMed:11551966, ECO:0000269|…	GO:0005254; GO:0005615; GO:0005634; GO:0005635; GO:0005737; GO:0005739; GO:0005783; GO:0005886; GO:0005903; GO:0006821; GO:0007165; GO:0016020; GO:0031965; GO:0031982; GO:0034707; GO:0045296; GO:0045669; GO:0048471; GO:0051881; GO:0070062; GO:0070527; GO:0072562	69000	12272	125798				13245.5	15035.2	48843.8	31784.6	62148.4	92512.3	45936.1	28483.5	1022920	87374.1	27774	164236	69035		25708.2	62148.4	365780	93127.9	16.075	13.5831	16.9407				13.6932	13.8761	15.5759	14.956	15.9234	16.4974	15.4873	14.7978	19.9643	16.4149
CLUS_HUMAN	P10909	Clusterin (Aging-associated gene 4 protein) (Apolipoprotein J) (Apo-J) (Complement cytolysis inhibitor) (CLI) (Complement-associated protein SP-40,40) (Ku70-binding protein 1) (NA1/NA2) (Sulfated glycoprotein 2) (SGP-2) (Testosterone-repressed prostate message 2) (TRPM-2) [Cleaved into: Clusterin beta chain (ApoJalpha) (Complement cytolysis inhibitor a chain) (SP-40,40 beta-chain); Clusterin alph…	CLU	52495	449	5.89	Lipoproteins	Nucleus {ECO:0000269|PubMed:12551933, ECO:0000269|PubMed:19137541}. Cytoplasm {ECO:0000269|PubMed:12551933, ECO:0000269|PubMed:17689225, ECO:0000269|PubMed:19137541, ECO:0000269|PubMed:20068069, ECO:0000269|PubMed:22689054, ECO:0000269|PubMed:24073260}. Mitochondrion membrane; Peripheral membrane protein; Cytoplasmic side {ECO:0000269|PubMed:17689225}. Cytoplasm, cytosol {ECO:0000269|PubMed:17451…	GO:0000902; GO:0001540; GO:0001774; GO:0001836; GO:0002434; GO:0005102; GO:0005576; GO:0005615; GO:0005634; GO:0005737; GO:0005739; GO:0005743; GO:0005794; GO:0005829; GO:0006629; GO:0006956; GO:0006958; GO:0009615; GO:0009986; GO:0010628; GO:0017038; GO:0031093; GO:0031333; GO:0031334; GO:0031625; GO:0032286; GO:0032436; GO:0032760; GO:0032991; GO:0034366; GO:0042127; GO:0042583; GO:0042981; GO:…	31700000	19621050	76721100	40345950	14548750	66211800	23690650	17169550	89493400	62054800	49893000	168099000	79715600	74843150	182000500	42398750	49404200	138035500	4.26854e+07	4.03688e+07	43451200	9.33489e+07	1.12186e+08	7.66128e+07	24.9186	24.2259	26.1931	25.2659	23.7944	25.9806	24.4978	24.0333	26.4153	25.887	25.5723	27.3247	26.2484	26.1574	27.4394	25.3375
CMGA_HUMAN	P10645	Chromogranin-A (CgA) (Pituitary secretory protein I) (SP-I) [Cleaved into: Vasostatin-1 (Vasostatin I); Vasostatin-2 (Vasostatin II); EA-92; ES-43; Pancreastatin; SS-18; WA-8; WE-14; LF-19; Catestatin (SL21); AL-11; GV-19; GR-44; ER-37; GE-25; Serpinin-RRG; Serpinin; p-Glu serpinin precursor]	CHGA	50688	457	4.57	Tissue Leakage	Cytoplasmic vesicle, secretory vesicle {ECO:0000250|UniProtKB:P10354}. Cytoplasmic vesicle, secretory vesicle, neuronal dense core vesicle {ECO:0000250|UniProtKB:P10354}. Secreted {ECO:0000269|PubMed:25326458, ECO:0000269|PubMed:37453717}. Note=Associated with the secretory granule membrane through direct interaction to SCG3 that in turn binds to cholesterol-enriched lipid rafts in intragranular …	GO:0002026; GO:0002551; GO:0005576; GO:0005615; GO:0006996; GO:0008217; GO:0030133; GO:0030141; GO:0031640; GO:0033366; GO:0033604; GO:0042583; GO:0042742; GO:0043303; GO:0045087; GO:0045576; GO:0046676; GO:0048471; GO:0050829; GO:0050830; GO:0050832; GO:0060452; GO:0071880; GO:0086030; GO:0098992; GO:1900738; GO:1901899; GO:2000707	43800	64981.8	86162	45320.7	52331.5	59342.3	25853.3	26086.7	26320										64981.8	52331.5	26086.7				15.4187	15.9877	16.3948	15.4679	15.6754	15.8568	14.6581	14.671	14.6839
CNDP1_HUMAN	Q96KN2	Beta-Ala-His dipeptidase (EC 3.4.13.20) (CNDP dipeptidase 1) (Carnosine dipeptidase 1) (Glutamate carboxypeptidase-like protein 2) (Serum carnosinase)	CNDP1	56692	507	5.08	Other Plasma Proteins	Secreted {ECO:0000269|PubMed:12473676}.	GO:0004180; GO:0005576; GO:0005829; GO:0006508; GO:0016805; GO:0046872; GO:0051246; GO:0070573	56400	40977.7	25522																40977.7						15.7843	15.3225	14.6395
CNN2_HUMAN	Q99439	Calponin-2 (Calponin H2, smooth muscle) (Neutral calponin)	CNN2	33697	309	6.92	Tissue Leakage	Uncharacterized	GO:0001725; GO:0003779; GO:0005516; GO:0005576; GO:0005856; GO:0005911; GO:0005925; GO:0006909; GO:0007010; GO:0007015; GO:0010628; GO:0015629; GO:0016020; GO:0030097; GO:0031032; GO:0032944; GO:0032970; GO:0035580; GO:0042060; GO:0045296; GO:0050765; GO:0051015; GO:0051649; GO:0071260; GO:1904724; GO:1905517; GO:1905522	53100	62964.3	219040	50393.4	36334.8	152955	54779.8	10028.5	99531	20010.3	5272.34	12641.3	55697.2	24847.7	557264	60065.6	6970.47	156077	111718	79894.4	54779.8	12641.3	212603	74371	15.6978	15.9422	17.7408	15.6209	15.1491	17.2227	15.7414	13.2918	16.6029	14.2885	12.3642	13.6259	15.7653	14.6008	19.088	15.8743
CO1A2_HUMAN	P08123	Collagen alpha-2(I) chain (Alpha-2 type I collagen)	COL1A2	129314	1366	9.88	Other Plasma Proteins	Secreted, extracellular space, extracellular matrix {ECO:0000255|PROSITE-ProRule:PRU00793}.	GO:0001501; GO:0001568; GO:0002020; GO:0005201; GO:0005576; GO:0005584; GO:0005587; GO:0005615; GO:0005788; GO:0007179; GO:0007266; GO:0008217; GO:0030020; GO:0030198; GO:0030199; GO:0030282; GO:0030674; GO:0032963; GO:0042476; GO:0042802; GO:0043589; GO:0046332; GO:0046872; GO:0048407; GO:0062023; GO:0070062; GO:0070208; GO:0071230; GO:0085029	27200	65703.9	104176																65703.9						14.733	16.0037	16.6687
CO2_HUMAN	P06681	Complement C2 (EC 3.4.21.43) (C3/C5 convertase) [Cleaved into: Complement C2b fragment; Complement C2a fragment]	C2	83268	752	7.57	Complement	Secreted.	GO:0004252; GO:0005576; GO:0005601; GO:0005615; GO:0006508; GO:0006956; GO:0006958; GO:0007584; GO:0009617; GO:0032496; GO:0045087; GO:0046872; GO:0070062; GO:0097066; GO:2000427	193000	97423.2	673284	107082	77900.6	462430	102209	113146	183646	221648	54595.2	380438	185948	59661	311030	141212	57736.2	207586	321102	215804	133001	218894	185546	135512	17.5552	16.572	19.3609	16.7083	16.2493	18.8189	16.6412	16.7878	17.4866	17.7579	15.7365	18.5373	17.5045	15.8645	18.2467	17.1075
CO3_HUMAN	P01024	Complement C3 (C3 and PZP-like alpha-2-macroglobulin domain-containing protein 1) [Cleaved into: Complement C3 beta chain; C3-beta-c (C3bc); Complement C3 alpha chain; C3a anaphylatoxin; Acylation stimulating protein (ASP) (C3adesArg); Complement C3b alpha' chain; Complement C3c alpha' chain fragment 1; Complement C3dg fragment; Complement C3g fragment; Complement C3d fragment; Complement C3f fra…	C3	187148	1663	6	Complement	Secreted.	GO:0001798; GO:0001934; GO:0001970; GO:0002430; GO:0004866; GO:0005102; GO:0005576; GO:0005615; GO:0005788; GO:0005886; GO:0006631; GO:0006954; GO:0006955; GO:0006956; GO:0006957; GO:0006958; GO:0007165; GO:0007186; GO:0009617; GO:0009986; GO:0010575; GO:0010828; GO:0010866; GO:0010884; GO:0016322; GO:0031715; GO:0032991; GO:0034774; GO:0035578; GO:0035846; GO:0045745; GO:0045766; GO:0048260; GO:…	12700000	6750245	42797150	11008155	7106610	45062450	11893550	6665885	38827500	14412550	8487645	52456950	11273500	6514415	38912750	13216100	12401050	71897400	2.07652e+07	2.10591e+07	1.9129e+07	2.5119e+07	1.89002e+07	32504850	23.6038	22.6865	25.351	23.3921	22.7607	25.4254	23.5037	22.6684	25.2106	23.7808	23.0169	25.6446	23.4264	22.6352	25.2137	23.6558
CO4A_HUMAN	P0C0L4	Complement C4-A (Acidic complement C4) (C3 and PZP-like alpha-2-macroglobulin domain-containing protein 2) [Cleaved into: Complement C4 beta chain; Complement C4-A alpha chain; C4a anaphylatoxin; C4b-A; C4d-A; Complement C4 gamma chain]	C4A	192785	1744	8.69	Complement	Secreted. Synapse {ECO:0000269|PubMed:26814963}. Cell projection, axon {ECO:0000269|PubMed:26814963}. Cell projection, dendrite {ECO:0000269|PubMed:26814963}.	GO:0001849; GO:0004866; GO:0005576; GO:0005615; GO:0005788; GO:0005886; GO:0006954; GO:0006956; GO:0006958; GO:0030424; GO:0030425; GO:0043025; GO:0045087; GO:0045202; GO:0070062; GO:0072562; GO:2000427	1410000	2946045	49520650	1339080	3073710	25578700	1447425	2859225	27719550	4273160	3673825	48611300	2731170	2891500	35452100	2007495	3729020	33848550	1.79601e+07	9.99716e+06	10675400	1.88528e+07	13691590	1.3195e+07	20.431	21.4903	25.5615	20.3528	21.5515	24.6084	20.4651	21.4472	24.7244	22.0269	21.8089	25.5348	21.3811	21.4634	25.0794	20.937
CO4B_HUMAN	P0C0L5	Complement C4-B (Basic complement C4) (C3 and PZP-like alpha-2-macroglobulin domain-containing protein 3) [Cleaved into: Complement C4 beta chain; Complement C4-B alpha chain; C4a anaphylatoxin; C4b-B; C4d-B; Complement C4 gamma chain]	C4B	192751	1744	8.69	Complement	Secreted. Synapse {ECO:0000269|PubMed:26814963}. Cell projection, axon {ECO:0000269|PubMed:26814963}. Cell projection, dendrite {ECO:0000269|PubMed:26814963}.	GO:0001848; GO:0004866; GO:0005576; GO:0005615; GO:0005886; GO:0006954; GO:0006956; GO:0006958; GO:0008228; GO:0030246; GO:0030424; GO:0030425; GO:0032490; GO:0045087; GO:0045202; GO:0070062; GO:0072562; GO:0106139; GO:2000427	8950000	498986	7795835	8173550	576411	4943320	8067465	683380	4427290	12883800	1786625	27283050	7067760	1566235	21922550	7440645	1307140	9852305	5.74714e+06	4564427	4.39271e+06	1.39845e+07	10185515	6200030	23.0929	18.9286	22.8943	22.9625	19.1367	22.237	22.9437	19.3823	22.078	23.6191	20.7688	24.7015	22.7528	20.5789	24.3859	22.827
CO5_HUMAN	P01031	Complement C5 (C3 and PZP-like alpha-2-macroglobulin domain-containing protein 4) [Cleaved into: Complement C5 beta chain; Complement C5 alpha chain; C5a anaphylatoxin; Complement C5 alpha' chain]	C5	188305	1676	5.01	Complement	Secreted.	GO:0004866; GO:0005102; GO:0005576; GO:0005579; GO:0005615; GO:0006935; GO:0006954; GO:0006957; GO:0006958; GO:0007166; GO:0007186; GO:0008009; GO:0010575; GO:0010760; GO:0031640; GO:0032722; GO:0070062	529000	293588	2449075	352408	340408	2145710	351465	315652	1865190	669852	353938	4254225	586241	350138	5148570	610526	361385	4250685	1.0906e+06	946175	844102	1.75934e+06	2.02832e+06	1.74087e+06	19.0133	18.1634	21.2238	18.4269	18.3769	21.033	18.423	18.268	20.8309	19.3535	18.4331	22.0205	19.1611	18.4176	22.2957	19.2197
CO6_HUMAN	P13671	Complement component C6	C6	104786	934	6.17	Complement	Secreted.	GO:0001701; GO:0005576; GO:0005579; GO:0005615; GO:0005886; GO:0006956; GO:0006958; GO:0031640; GO:0045087; GO:0050778; GO:0070062	197000	188043	1741020	152052	168497	1707315	117659	125366	729260	120056	122778	982488	148446	105653	1114745	120408	102278	805920	708691	675955	324095	408440	456282	342869	17.5879	17.5207	20.7315	17.2142	17.3624	20.7033	16.8443	16.9358	19.4761	16.8733	16.9057	19.9061	17.1796	16.689	20.0883	16.8776
CO6A3_HUMAN	P12111	Collagen alpha-3(VI) chain	COL6A3	343669	3177	6.15	Other Plasma Proteins	Secreted, extracellular space, extracellular matrix {ECO:0000250}.	GO:0004867; GO:0005576; GO:0005589; GO:0005615; GO:0005788; GO:0007155; GO:0007517; GO:0009411; GO:0009749; GO:0030020; GO:0031012; GO:0042383; GO:0043491; GO:0051402; GO:0062023; GO:0070062; GO:1903561	210000	200485	1.28379e+06	153060	30218.6	4050365	291622	167971	1999585	83980.9	140808	1777760	143112	157764	1163503	135698	115840	1894600	564660	1.41121e+06	819726	667516	488126	715379	17.678	17.6131	20.292	17.2237	14.8831	21.9496	18.1537	17.3579	20.9313	16.3578	17.1034	20.7616	17.1268	17.2674	20.15	17.05
CO7_HUMAN	P10643	Complement component C7	C7	93518	843	6.09	Complement	Secreted.	GO:0005576; GO:0005579; GO:0005615; GO:0005886; GO:0006956; GO:0006957; GO:0006958; GO:0031640; GO:0050778; GO:0070062	221000	191192	1678670	271952	142206	2228760	206188	177361	814685	174308	155225	791944	106772	152530	635860	126171	185508	805961	697102	880972	399411	373826	298387	372546	17.7566	17.5447	20.6789	18.053	17.1176	21.0878	17.6536	17.4363	19.6359	17.4113	17.244	19.595	16.7042	17.2187	19.2783	16.945
CO8A_HUMAN	P07357	Complement component C8 alpha chain (Complement component 8 subunit alpha)	C8A	65163	584	5.74	Complement	Secreted. Cell membrane; Multi-pass membrane protein. Note=Secreted as soluble protein. Inserts into the cell membrane of target cells.	GO:0001848; GO:0005576; GO:0005579; GO:0005615; GO:0005886; GO:0006955; GO:0006956; GO:0006957; GO:0006958; GO:0016020; GO:0031640; GO:0044877; GO:0050778; GO:0070062; GO:0072562	141000	118480	525922	65166.2	122313	394268	52668.6	97327.4	696225	123908	90085.4	981108	110907	135696	1.09266e+06	113658	191535	1900840	261751	193916	282074	398367	446421	735344	17.1038	16.8543	19.0045	15.9918	16.9002	18.5888	15.6847	16.5706	19.4092	16.9189	16.459	19.9041	16.759	17.05	20.0594	16.7943
CO8B_HUMAN	P07358	Complement component C8 beta chain (Complement component 8 subunit beta)	C8B	66948	591	7.65	Complement	Secreted.	GO:0005576; GO:0005579; GO:0005615; GO:0005886; GO:0006955; GO:0006956; GO:0006957; GO:0006958; GO:0016020; GO:0031640; GO:0044877; GO:0050778; GO:0070062; GO:1903561	99100	66930.8	500346	75509.4	72156.8	499612	59067.9	93319.6	560346	172372	98758.5	1.09743e+06	117920	144772	672624	146342	190048	1345945	222140	215759	237578	456186	311772	560778	16.5972	16.0304	18.9326	16.2044	16.1388	18.9304	15.8501	16.5099	19.096	17.3952	16.5916	20.0657	16.8474	17.1434	19.3594	17.159
CO8G_HUMAN	P07360	Complement component C8 gamma chain	C8G	22277	202	8.52	Complement	Secreted.	GO:0001848; GO:0005576; GO:0005579; GO:0005886; GO:0006957; GO:0006958; GO:0019841; GO:0031640; GO:0044877; GO:0050778; GO:0070062; GO:0072562	141000	112547	621647	113128	111945	947842	162280	93856.1	346609	190730	132474	1111255	172016	160646	778668	169968	155201	1106758	291634	390972	200915	478153	370444	477309	17.1023	16.7802	19.2457	16.7876	16.7724	19.8543	17.3081	16.5182	18.4029	17.5412	17.0153	20.0838	17.3922	17.2935	19.5706	17.3749
CO9_HUMAN	P02748	Complement component C9 [Cleaved into: Complement component C9a; Complement component C9b]	C9	63173	559	5.42	Complement	Secreted {ECO:0000269|PubMed:22832194, ECO:0000269|PubMed:26841934, ECO:0000269|PubMed:8603752, ECO:0000269|PubMed:9212048, ECO:0000269|PubMed:9634479}. Target cell membrane {ECO:0000269|PubMed:26841934, ECO:0000269|PubMed:30111885, ECO:0000269|PubMed:9212048}; Multi-pass membrane protein {ECO:0000269|PubMed:26841934}. Note=Secreted as soluble monomer. Oligomerizes at target membranes, forming a …	GO:0001906; GO:0005576; GO:0005579; GO:0005615; GO:0005886; GO:0006956; GO:0006957; GO:0006958; GO:0031640; GO:0044218; GO:0050778; GO:0051260; GO:0070062; GO:0072562	799000	1268799	5679005	733082	1.1812e+06	7776390	766884	795846	6684810	2392025	5441110	49952950	3562115	5499335	46065800	3110225	5384245	42191600	2582208	3.23022e+06	2749180	1.9262e+07	18375750	1.68954e+07	19.6075	20.275	22.4372	19.4836	20.1718	22.8907	19.5486	19.6021	22.6725	21.1898	22.3755	25.5741	21.7643	22.3908	25.4572	21.5686
COF1_HUMAN	P23528	Cofilin-1 (18 kDa phosphoprotein) (p18) (Cofilin, non-muscle isoform)	CFL1	18502	166	8.26	Tissue Leakage	Nucleus matrix {ECO:0000269|PubMed:15580268}. Cytoplasm, cytoskeleton {ECO:0000269|PubMed:15580268}. Cell projection, ruffle membrane {ECO:0000269|PubMed:15580268}; Peripheral membrane protein {ECO:0000269|PubMed:15580268}; Cytoplasmic side {ECO:0000269|PubMed:15580268}. Cell projection, lamellipodium membrane {ECO:0000269|PubMed:15580268}; Peripheral membrane protein {ECO:0000269|PubMed:15580268…	GO:0000281; GO:0005615; GO:0005634; GO:0005737; GO:0005829; GO:0005925; GO:0007010; GO:0007266; GO:0009615; GO:0015629; GO:0016020; GO:0016363; GO:0022604; GO:0030027; GO:0030036; GO:0030042; GO:0030043; GO:0030426; GO:0031258; GO:0031982; GO:0032587; GO:0040019; GO:0043066; GO:0044794; GO:0051014; GO:0051015; GO:0051293; GO:0061001; GO:0070062	13200	12758	49492.9	16256.9	13166.3	14711.6	37713.7	14179.8	54417.2				148428	24544.4	8736760	276646	25666.2	190232	25157.5	14711.6	35436.9		2.96991e+06	164181	13.6906	13.6391	15.5949	13.9888	13.6846	13.8447	15.2028	13.7915	15.7318				17.1794	14.5831	23.0587	18.0777
COIA1_HUMAN	P39060	Collagen alpha-1(XVIII) chain [Cleaved into: Endostatin; Non-collagenous domain 1 (NC1)]	COL18A1	178188	1754	5.62	Other Plasma Proteins	[Endostatin]: Secreted {ECO:0000269|PubMed:10441114}. Secreted, extracellular space, extracellular matrix, basement membrane {ECO:0000305}.	GO:0001501; GO:0001525; GO:0001886; GO:0005576; GO:0005581; GO:0005604; GO:0005615; GO:0005788; GO:0007155; GO:0007601; GO:0008285; GO:0009410; GO:0009887; GO:0030020; GO:0030199; GO:0030903; GO:0046872; GO:0051599; GO:0062023; GO:0070062	1360000	532892	6327185	1154265	411515	3701995	523704	324114	4961550										2740109	1755925	1.93646e+06				20.3754	19.0235	22.5931	20.1385	18.6506	21.8199	18.9984	18.3061	22.2424
COL10_HUMAN	Q9Y6Z7	Collectin-10 (Collectin liver protein 1) (CL-L1) (Collectin-34) (CL-34)	COLEC10	30705	277	6.28	Complement	Secreted {ECO:0000269|PubMed:28301481}. Golgi apparatus {ECO:0000250|UniProtKB:Q8CF98}. Cytoplasm {ECO:0000269|PubMed:10224141}.	GO:0001867; GO:0002752; GO:0005537; GO:0005576; GO:0005581; GO:0005615; GO:0005737; GO:0005771; GO:0005794; GO:0006508; GO:0009897; GO:0042056; GO:1903028; GO:1904888; GO:1905370	20100	12399	70939.9	22795.4	12359.9	72437.3	17912.2	53975.8	90039.4	59796.9	29566.2	135274	39640.3	61638	91951.1	44289.1	31793.8	141334	34489.8	35864.2	53975.8	74878.9	64409.8	72472.3	14.2971	13.5979	16.1143	14.4765	13.5934	16.1444	14.1287	15.72	16.4583	15.8678	14.8517	17.0455	15.2747	15.9115	16.4886	15.4347
COL11_HUMAN	Q9BWP8	Collectin-11 (Collectin kidney protein 1) (CL-K1)	COLEC11	28665	271	5.07	Complement	Secreted {ECO:0000269|PubMed:25912189}.	GO:0001867; GO:0002752; GO:0003677; GO:0005509; GO:0005537; GO:0005576; GO:0005581; GO:0005615; GO:0006508; GO:0006956; GO:0009897; GO:0019730; GO:0032502; GO:0042802; GO:0042806; GO:0070492; GO:0097194; GO:0120153; GO:1903028; GO:1905370	29500	25107.7	27985.9	15603.8	16374.3	15989	15154.5	6936.4	23372.7	105789	87571.4	248124	126415	122236	109526	81374.7	59457.2	86580.6	27522.8	15989	15154.5	147162	119392	75804.2	14.8472	14.6158	14.7724	13.9296	13.9991	13.9648	13.8875	12.76	14.5125	16.6908	16.4182	17.9207	16.9478	16.8993	16.7409	16.3123
COMP_HUMAN	P49747	Cartilage oligomeric matrix protein (COMP) (Thrombospondin-5) (TSP5)	COMP	82860	757	4.37	Tissue Leakage	Secreted, extracellular space, extracellular matrix {ECO:0000269|PubMed:32686688}.	GO:0001501; GO:0002020; GO:0002063; GO:0003417; GO:0005178; GO:0005201; GO:0005509; GO:0005518; GO:0005576; GO:0005615; GO:0006915; GO:0006986; GO:0008201; GO:0009306; GO:0009887; GO:0010468; GO:0014829; GO:0016485; GO:0030199; GO:0030282; GO:0030500; GO:0030509; GO:0031012; GO:0032991; GO:0035264; GO:0035988; GO:0035989; GO:0036122; GO:0043066; GO:0043394; GO:0043395; GO:0043588; GO:0048844; GO:…	105000	102162	432060	110840	111467	658448	67265.2	70098.4	438192	131944	123860	989875	198410	204597	1255595	112303	143436	646542	213011	293585	191852	415227	552867	300760	16.6774	16.6405	18.7209	16.7581	16.7663	19.3287	16.0376	16.0971	18.7412	17.0096	16.9184	19.9169	17.5981	17.6424	20.2599	16.777
COR1A_HUMAN	P31146	Coronin-1A (Coronin-like protein A) (Clipin-A) (Coronin-like protein p57) (Tryptophan aspartate-containing coat protein) (TACO)	CORO1A	51026	461	6.25	Tissue Leakage	Cytoplasm, cytoskeleton {ECO:0000250}. Cytoplasm, cell cortex {ECO:0000250}. Cytoplasmic vesicle, phagosome membrane {ECO:0000250}. Note=In non-infected macrophages, associated with the cortical microtubule network. In mycobacteria-infected macrophages, becomes progressively relocalized and retained around the mycobacterial phagosomes. Retention on the phagosomal membrane is strictly dependent on…	GO:0001772; GO:0001845; GO:0001891; GO:0003723; GO:0003779; GO:0003785; GO:0005737; GO:0005769; GO:0005829; GO:0005884; GO:0005886; GO:0005911; GO:0006816; GO:0006906; GO:0006909; GO:0007015; GO:0008092; GO:0008360; GO:0010631; GO:0016020; GO:0016477; GO:0030027; GO:0030036; GO:0030424; GO:0030595; GO:0030670; GO:0030833; GO:0030864; GO:0031339; GO:0031589; GO:0032036; GO:0032796; GO:0032956; GO:…																41509.2	80675.6	119842						80675.6																15.3411
CPN2_HUMAN	P22792	Carboxypeptidase N subunit 2 (Carboxypeptidase N 83 kDa chain) (Carboxypeptidase N large subunit) (Carboxypeptidase N polypeptide 2) (Carboxypeptidase N regulatory subunit)	CPN2	60557	545	5.54	Other Plasma Proteins	Secreted.	GO:0005576; GO:0005615; GO:0030234; GO:0031012; GO:0050821; GO:0070062; GO:0072562	395000	298794	1.27248e+06	267672	309548	1.37448e+06	232988	244010	1.24383e+06	492456	523442	6509090	604718	546870	5664850	378826	602830	2530600	655512	650567	573608	2.50833e+06	2.27215e+06	1170752	18.5924	18.1888	20.2792	18.0301	18.2398	20.3905	17.8299	17.8966	20.2464	18.9096	18.9977	22.634	19.2059	19.0608	22.4336	18.5312
CPNS1_HUMAN	P04632	Calpain small subunit 1 (CSS1) (Calcium-activated neutral proteinase small subunit) (CANP small subunit) (Calcium-dependent protease small subunit) (CDPS) (Calcium-dependent protease small subunit 1) (Calpain regulatory subunit)	CAPNS1	28316	268	5.05	Tissue Leakage	Cytoplasm {ECO:0000250}. Cell membrane {ECO:0000250}. Note=Translocates to the plasma membrane upon calcium binding. {ECO:0000250}.	GO:0004198; GO:0005509; GO:0005829; GO:0005886; GO:0006508; GO:0008284; GO:0016020; GO:0016241; GO:0070062; GO:0110158	27600	29625.1	302878	52587.7	20135.5	347164	70378.1	54969.7	315696										120027	139962	147014				14.7512	14.8545	18.2084	15.6824	14.2975	18.4053	16.1028	15.7463	18.2682
CPSM_HUMAN	P31327	Carbamoyl-phosphate synthase [ammonia], mitochondrial (EC 6.3.4.16) (Carbamoyl-phosphate synthetase I) (CPSase I)	CPS1	164939	1500	5.92	Tissue Leakage	Mitochondrion {ECO:0000269|PubMed:22002106}. Nucleus, nucleolus {ECO:0000269|PubMed:22002106}. Cell membrane {ECO:0000250|UniProtKB:Q8C196}; Peripheral membrane protein {ECO:0000305}; Extracellular side {ECO:0000250|UniProtKB:Q8C196}. Note=Localizes to the cell surface of hepatocytes. {ECO:0000250|UniProtKB:Q8C196}.	GO:0000050; GO:0004087; GO:0004088; GO:0004175; GO:0005509; GO:0005524; GO:0005543; GO:0005730; GO:0005737; GO:0005743; GO:0005759; GO:0005886; GO:0006207; GO:0006541; GO:0007494; GO:0009410; GO:0009636; GO:0010043; GO:0014075; GO:0016595; GO:0019240; GO:0019433; GO:0030955; GO:0032094; GO:0032496; GO:0032991; GO:0036094; GO:0042311; GO:0042594; GO:0042645; GO:0043200; GO:0044344; GO:0044877; GO:…													535700	12780.4	1058620	23518.1	37269.3	9766.99					535700	23518.1													19.0311	13.6416	20.0138	14.5215
CRAC1_HUMAN	Q9NQ79	Cartilage acidic protein 1 (68 kDa chondrocyte-expressed protein) (CEP-68) (ASPIC)	CRTAC1	71421	661	4.97	Other Plasma Proteins	Secreted, extracellular space, extracellular matrix {ECO:0000269|PubMed:17074475}.	GO:0005509; GO:0007413; GO:0070062	40400	29461.4	172032	48121.2	26202.1	37161.7	26171	16245.1	125040	52437.9	54050.6	284947	71993.1	93273.1	668688	50575.3	94947.4	326260	80628.6	37161.7	55818.6	130478	277985	157261	15.3018	14.8465	17.3923	15.5544	14.6774	15.1815	14.6757	13.9877	16.932	15.6783	15.722	18.1203	16.1356	16.5092	19.351	15.6261
CRDL1_HUMAN	Q9BU40	Chordin-like protein 1 (Neuralin-1) (Neurogenesin-1) (Ventroptin)	CHRDL1	52026	456	8.48	Other Plasma Proteins	Secreted {ECO:0000305}.	GO:0000578; GO:0001503; GO:0001654; GO:0005576; GO:0005615; GO:0005788; GO:0005886; GO:0030154; GO:0030509; GO:0030514; GO:0036122; GO:0045202; GO:0048167; GO:0050431; GO:0060074; GO:0097113; GO:0098976	163000	137118	1309670	228774	113748	1144830	272853	151629	1106210										536440	495784	510231				17.3104	17.0651	20.3208	17.8036	16.7955	20.1267	18.0578	17.2102	20.0772
CREL1_HUMAN	Q96HD1	Protein disulfide isomerase CRELD1 (EC 5.3.4.1) (Cysteine-rich with EGF-like domain protein 1)	CRELD1	45440	420	4.77	Other Plasma Proteins	Membrane {ECO:0000305}; Multi-pass membrane protein {ECO:0000305}.	GO:0003197; GO:0003279; GO:0003756; GO:0005509; GO:0016020; GO:0062023	24300	101710	179122	46085.6	81103.8	116122	29309.8	100469	171629										101710	81103.8	100469				14.5685	16.6341	17.4506	15.492	16.3075	16.8253	14.8391	16.6164	17.3889
CRIP1_HUMAN	P50238	Cysteine-rich protein 1 (CRP-1) (Cysteine-rich heart protein) (CRHP) (hCRHP) (Cysteine-rich intestinal protein) (CRIP)	CRIP1	8533	77	9.05	Other Plasma Proteins	Uncharacterized	GO:0005737; GO:0006955; GO:0007507; GO:0008270; GO:0008630; GO:0010033; GO:0010043; GO:0010468; GO:0042277; GO:0060741; GO:0071236; GO:0071493	621000	373502	3798920	457543	319350	5936285	152905	164704	2262140				1.13503e+06	94806.6	2175250	16817.2	6935.54	26698.9	1.59795e+06	2237726	859916		1.13503e+06	16817.2	19.2452	18.5108	21.8572	18.8035	18.2848	22.5011	17.2223	17.3295	21.1093				20.1143	16.5327	21.0527	14.0377
CRP_HUMAN	P02741	C-reactive protein [Cleaved into: C-reactive protein(1-205)]	CRP	25039	224	5.28	Acute Phase	Secreted.	GO:0001849; GO:0005509; GO:0005576; GO:0005615; GO:0006953; GO:0006954; GO:0008228; GO:0010628; GO:0010745; GO:0010888; GO:0030169; GO:0032677; GO:0032930; GO:0032945; GO:0033265; GO:0042310; GO:0042802; GO:0045087; GO:0050750; GO:0050830	18600	158109	297638	18075.2	159900	301726				28860.7	526373	1.02388e+06	10630.8	251603	492576	25945.6	191846	357747	158109	159900		526373	251603	191846	14.1814	17.2706	18.1832	14.1417	17.2868	18.2029				14.8168	19.0057	19.9656	13.376	17.9408	18.91	14.6632
CSRP1_HUMAN	P21291	Cysteine and glycine-rich protein 1 (Cysteine-rich protein 1) (CRP) (CRP1) (Epididymis luminal protein 141) (HEL-141)	CSRP1	20567	193	8.9	Tissue Leakage	Nucleus {ECO:0000269|PubMed:26924529}.	GO:0003723; GO:0005634; GO:0005737; GO:0005925; GO:0008270; GO:0008307; GO:0030018; GO:0042805; GO:0045214; GO:0060537; GO:0070062; GO:0070527	24700	49473.7	168098	56891.2	40303.6	162053	115064	203024	422511				8172.35	10645	611766	31359	4038.72	11572.9	80767.6	86415.9	246866		210194	15656.9	14.5941	15.5944	17.3589	15.7959	15.2986	17.3061	16.8121	17.6313	18.6886				12.9965	13.3779	19.2226	14.9366
CXCL7_HUMAN	P02775	Platelet basic protein (PBP) (C-X-C motif chemokine 7) (Leukocyte-derived growth factor) (LDGF) (Macrophage-derived growth factor) (MDGF) (Small-inducible cytokine B7) [Cleaved into: Connective tissue-activating peptide III (CTAP-III) (LA-PF4) (Low-affinity platelet factor IV); TC-2; Connective tissue-activating peptide III(1-81) (CTAP-III(1-81)); Beta-thromboglobulin (Beta-TG); Neutrophil-activa…	PPBP	13894	128	8.95	Other Plasma Proteins	Secreted.	GO:0005355; GO:0005576; GO:0005615; GO:0006954; GO:0008009; GO:0008083; GO:0030593; GO:0031093; GO:0042742; GO:0045236; GO:0051781; GO:0061844; GO:0070098; GO:0071222; GO:1904659; GO:1904724	663000	281595	7556085	775640	202694	5983975	702402	254127	2727065							99671.1	5591.02	208244	2.83353e+06	2.32077e+06	1.22786e+06			104502	19.3384	18.1033	22.8492	19.565	17.6289	22.5127	19.4219	17.9552	21.3789							16.6049
CYTC_HUMAN	P01034	Cystatin-C (Cystatin-3) (Gamma-trace) (Neuroendocrine basic polypeptide) (Post-gamma-globulin)	CST3	15799	146	8.75	Other Plasma Proteins	Secreted {ECO:0000269|PubMed:20189825}.	GO:0001540; GO:0002020; GO:0004866; GO:0004869; GO:0005576; GO:0005615; GO:0005737; GO:0005783; GO:0005788; GO:0005794; GO:0005886; GO:0006952; GO:0010466; GO:0010711; GO:0010716; GO:0030414; GO:0031982; GO:0034103; GO:0042802; GO:0045861; GO:0060311; GO:0060313; GO:0070062; GO:0097435; GO:1904724; GO:1904813	422000	364923	2585910	523153	253508	2341680	375202	265767	1051032	21224.5	17090.9	165970	36153.5	22536.2	80953.6	21049.5	17639.6	181173	1.12438e+06	1.03945e+06	564000	68095.3	46547.8	73287.4	18.688	18.4772	21.3022	18.9969	17.9517	21.1591	18.5173	18.0198	20.0034	14.3734	14.0609	17.3406	15.1418	14.46	16.3048	14.3615
DCD_HUMAN	P81605	Dermcidin (EC 3.4.-.-) (Preproteolysin) [Cleaved into: Survival-promoting peptide; DCD-1]	DCD	11284	110	5.64	Other Plasma Proteins	[DCD-1]: Secreted {ECO:0000305|PubMed:23426625}. Membrane {ECO:0000269|PubMed:23426625}; Peripheral membrane protein {ECO:0000269|PubMed:23426625}. Membrane {ECO:0000269|PubMed:23426625}; Single-pass membrane protein {ECO:0000269|PubMed:23426625}. Note=The secreted peptide assembles into homohexameric complexes that can probably associate with pathogen membranes and also insert into these membran…	GO:0003723; GO:0005216; GO:0005576; GO:0006508; GO:0008233; GO:0008289; GO:0016020; GO:0042742; GO:0046872; GO:0050832; GO:0051873; GO:0070062	180000	266958	1.04868e+06	54364.1	142103	3102309	303559	114571	438460	353038	141270	1550360	48802.1	116330	624575	256704	81332.9	413106	498675	1.09959e+06	285530	681556	263236	250381	17.4607	18.0263	20.0001	15.7304	17.1166	21.5649	18.2116	16.8059	18.7421	18.4295	17.1081	20.5642	15.5747	16.8279	19.2525	17.9697
DDX17_HUMAN	Q92841	Probable ATP-dependent RNA helicase DDX17 (EC 3.6.4.13) (DEAD box protein 17) (DEAD box protein p72) (DEAD box protein p82) (RNA-dependent helicase p72)	DDX17	80272	729	8.53	Tissue Leakage	Nucleus {ECO:0000269|PubMed:12138182, ECO:0000269|PubMed:12595555, ECO:0000269|PubMed:17226766, ECO:0000269|PubMed:17699760, ECO:0000269|PubMed:19995069, ECO:0000269|PubMed:22002106, ECO:0000269|PubMed:24581491, ECO:0000269|PubMed:25126784}. Nucleus, nucleolus {ECO:0000269|PubMed:17226766, ECO:0000269|PubMed:22002106}. Cytoplasm, cytosol {ECO:0000269|PubMed:25126784}. Note=In the course of bunyav…	GO:0000380; GO:0000381; GO:0001837; GO:0002376; GO:0003713; GO:0003723; GO:0003724; GO:0003730; GO:0005524; GO:0005634; GO:0005654; GO:0005730; GO:0005737; GO:0005829; GO:0006357; GO:0006364; GO:0006396; GO:0008186; GO:0010586; GO:0016020; GO:0016607; GO:0016887; GO:0030520; GO:0030521; GO:0031047; GO:0043021; GO:0045445; GO:0045944; GO:0051607; GO:1990904; GO:2001014													370557	2306.48	738807								370557														18.4993	11.1715	19.4948
DDX3X_HUMAN	O00571	ATP-dependent RNA helicase DDX3X (EC 3.6.4.13) (CAP-Rf) (DEAD box protein 3, X-chromosomal) (DEAD box, X isoform) (DBX) (Helicase-like protein 2) (HLP2)	DDX3X	73243	662	6.73	Tissue Leakage	Cell membrane {ECO:0000269|PubMed:23413191, ECO:0000269|PubMed:29899501}. Nucleus {ECO:0000269|PubMed:10329544, ECO:0000269|PubMed:15507209, ECO:0000269|PubMed:16818630, ECO:0000269|PubMed:18596238, ECO:0000269|PubMed:18636090, ECO:0000269|PubMed:22034099, ECO:0000269|PubMed:29899501, ECO:0000269|PubMed:30131165, ECO:0000269|PubMed:31575075}. Cytoplasm {ECO:0000269|PubMed:10329544, ECO:0000269|Pu…	GO:0003677; GO:0003678; GO:0003723; GO:0003724; GO:0003729; GO:0003924; GO:0005524; GO:0005576; GO:0005634; GO:0005654; GO:0005737; GO:0005813; GO:0005829; GO:0005886; GO:0006413; GO:0007059; GO:0007276; GO:0008134; GO:0008143; GO:0008190; GO:0008625; GO:0009615; GO:0010494; GO:0010501; GO:0010628; GO:0010629; GO:0016055; GO:0016887; GO:0017111; GO:0017148; GO:0030027; GO:0030154; GO:0030307; GO:…	31700	15062.9	48261.1	66850	15316	118384	32071.8	19432.2	44711.4										31662	66850	32071.8				14.9505	13.8787	15.5586	16.0286	13.9027	16.8531	14.969	14.2462	15.4484
DEF4_HUMAN	P12838	Defensin alpha 4 (Corticostatin HP-4) (HNP-4) (HP-4) (Neutrophil defensin 4)	DEFA4	10504	97	8.98	Other Plasma Proteins	Secreted {ECO:0000250|UniProtKB:Q01523}. Cytoplasmic vesicle, secretory vesicle {ECO:0000269|PubMed:2500436, ECO:0000269|PubMed:2501794}. Note=Stored as mature peptide in neutrophil granules. {ECO:0000269|PubMed:2500436}.	GO:0002227; GO:0005576; GO:0005615; GO:0005796; GO:0019730; GO:0019731; GO:0019732; GO:0030133; GO:0031012; GO:0031640; GO:0035580; GO:0042582; GO:0042803; GO:0045087; GO:0050829; GO:0050830; GO:0050832; GO:0051673; GO:0061844; GO:0071222	42500	52846.9	63173.4				22905	33243.2	43581.4										52846.9		33243.2				15.3759	15.6895	15.947				14.4834	15.0208	15.4114
DESP_HUMAN	P15924	Desmoplakin (DP) (250/210 kDa paraneoplastic pemphigus antigen)	DSP	331774	2871	6.44	Tissue Leakage	Cell junction, desmosome {ECO:0000250|UniProtKB:E9Q557}. Cell membrane {ECO:0000250|UniProtKB:E9Q557}. Note=Localizes at the intercalated disk in cardiomyocytes. {ECO:0000250|UniProtKB:E9Q557}.	GO:0001533; GO:0002934; GO:0003223; GO:0003723; GO:0005080; GO:0005198; GO:0005200; GO:0005634; GO:0005737; GO:0005882; GO:0005886; GO:0005912; GO:0005916; GO:0008544; GO:0014704; GO:0016323; GO:0018149; GO:0030057; GO:0030216; GO:0034332; GO:0042060; GO:0043588; GO:0045104; GO:0045109; GO:0070062; GO:0086073; GO:0086083; GO:0086091; GO:0090136; GO:0097110; GO:0098609; GO:0098911; GO:0101003; GO:…	38900	14388.2	63333.9													28907.2	22963	17018.8	38861.1					22963	15.246	13.8126	15.9507													14.8191
DHB4_HUMAN	P51659	Peroxisomal multifunctional enzyme type 2 (MFE-2) (17-beta-hydroxysteroid dehydrogenase 4) (17-beta-HSD 4) (D-bifunctional protein) (DBP) (Multifunctional protein 2) (MFP-2) (Short chain dehydrogenase/reductase family 8C member 1) [Cleaved into: (3R)-hydroxyacyl-CoA dehydrogenase (EC 1.1.1.n12); Enoyl-CoA hydratase 2 (EC 4.2.1.107) (EC 4.2.1.119) (3-alpha,7-alpha,12-alpha-trihydroxy-5-beta-choles…	HSD17B4	79686	736	8.96	Tissue Leakage	Peroxisome {ECO:0000305}.	GO:0000038; GO:0001649; GO:0003857; GO:0004300; GO:0004303; GO:0005777; GO:0005778; GO:0005782; GO:0005829; GO:0006635; GO:0008209; GO:0008210; GO:0016020; GO:0016853; GO:0018812; GO:0033989; GO:0036111; GO:0036112; GO:0042803; GO:0044594; GO:0060009; GO:0106386																113432	72302.8	31174						72302.8																16.7915
DHX9_HUMAN	Q08211	ATP-dependent RNA helicase A (EC 3.6.4.13) (DEAH box protein 9) (DExH-box helicase 9) (Leukophysin) (LKP) (Nuclear DNA helicase II) (NDH II) (RNA helicase A)	DHX9	140958	1270	6.41	Tissue Leakage	Nucleus {ECO:0000269|PubMed:10198287, ECO:0000269|PubMed:10207077, ECO:0000269|PubMed:11687588, ECO:0000269|PubMed:16375861, ECO:0000269|PubMed:17303075, ECO:0000269|PubMed:9162007}. Nucleus, nucleoplasm {ECO:0000269|PubMed:28221134}. Nucleus, nucleolus {ECO:0000269|PubMed:12429849}. Cytoplasm {ECO:0000269|PubMed:10198287, ECO:0000269|PubMed:10207077, ECO:0000269|PubMed:16375861, ECO:0000269|PubM…	GO:0000380; GO:0000978; GO:0000993; GO:0001069; GO:0001649; GO:0003677; GO:0003678; GO:0003688; GO:0003690; GO:0003697; GO:0003712; GO:0003713; GO:0003723; GO:0003724; GO:0003725; GO:0003727; GO:0003729; GO:0005524; GO:0005634; GO:0005654; GO:0005726; GO:0005730; GO:0005737; GO:0005813; GO:0005829; GO:0006260; GO:0006353; GO:0006357; GO:0006954; GO:0010501; GO:0015629; GO:0016020; GO:0016442; GO:…													507451	12241.8	1002660								507451														18.9529	13.5795	19.9354
DMKN_HUMAN	Q6E0U4	Dermokine (Epidermis-specific secreted protein SK30/SK89)	DMKN	47082	476	6.87	Other Plasma Proteins	Secreted {ECO:0000269|PubMed:15234001}.	GO:0005615; GO:1903575	153000	77664.6	1668465	135224	63372.8	1.21371e+06	67123.9	43657.8	821884	19772.1	306337	592902	26402.3	24351.8	885663	13426.2	6297.03	378302	633147	470768	310889	306337	312139	132675	17.2261	16.245	20.6701	17.045	15.9516	20.211	16.0345	15.414	19.6486	14.2712	18.2248	19.1774	14.6884	14.5717	19.7564	13.7128
DNJB9_HUMAN	Q9UBS3	DnaJ homolog subfamily B member 9 (Endoplasmic reticulum DNA J domain-containing protein 4) (ER-resident protein ERdj4) (ERdj4) (Microvascular endothelial differentiation gene 1 protein) (Mdg-1)	DNAJB9	25518	223	8.78	Tissue Leakage	Endoplasmic reticulum lumen {ECO:0000250|UniProtKB:Q9QYI6}.	GO:0002639; GO:0005730; GO:0005737; GO:0005783; GO:0005788; GO:0005789; GO:0006986; GO:0030183; GO:0030544; GO:0034976; GO:0036503; GO:0051087; GO:0051787; GO:0070062; GO:1903895	30800	85112.6	139422				36590.7	60572.6	84554.4										85112.6		60572.6				14.9108	16.3771	17.0891				15.1592	15.8864	16.3676
DNJC3_HUMAN	Q13217	DnaJ homolog subfamily C member 3 (Endoplasmic reticulum DNA J domain-containing protein 6) (ER-resident protein ERdj6) (ERdj6) (Interferon-induced, double-stranded RNA-activated protein kinase inhibitor) (Protein kinase inhibitor of 58 kDa) (Protein kinase inhibitor p58)	DNAJC3	57580	504	6	Tissue Leakage	Endoplasmic reticulum {ECO:0000250}.	GO:0004860; GO:0005576; GO:0005737; GO:0005783; GO:0005788; GO:0005790; GO:0005829; GO:0006986; GO:0016020; GO:0019901; GO:0034975; GO:0035578; GO:0036494; GO:0043066; GO:0051087; GO:0051603; GO:0051607; GO:0051787; GO:0070062; GO:0070417; GO:1903561; GO:1903912	14500	54746.8	94997.7							34432.8	14641.4	24537.1	61736.7	44512	53124.3	29253.5	27018.2	113376	54746.8			24537.1	53124.3	56549.1	13.8234	15.7405	16.5356							15.0715	13.8378	14.5827	15.9138	15.4419	15.6971	14.8363
DNM1L_HUMAN	O00429	Dynamin-1-like protein (EC 3.6.5.5) (Dnm1p/Vps1p-like protein) (DVLP) (Dynamin family member proline-rich carboxyl-terminal domain less) (Dymple) (Dynamin-like protein) (Dynamin-like protein 4) (Dynamin-like protein IV) (HdynIV) (Dynamin-related protein 1)	DNM1L	81877	736	6.37	Tissue Leakage	Cytoplasm, cytosol {ECO:0000269|PubMed:11514614, ECO:0000269|PubMed:12618434, ECO:0000269|PubMed:9786947}. Golgi apparatus {ECO:0000269|PubMed:20688057, ECO:0000269|PubMed:9348079, ECO:0000269|PubMed:9570752}. Endomembrane system {ECO:0000269|PubMed:11514614, ECO:0000269|PubMed:9348079, ECO:0000269|PubMed:9472031, ECO:0000269|PubMed:9570752}; Peripheral membrane protein. Mitochondrion outer membr…	GO:0000266; GO:0001836; GO:0003924; GO:0005096; GO:0005525; GO:0005737; GO:0005739; GO:0005741; GO:0005777; GO:0005783; GO:0005789; GO:0005794; GO:0005829; GO:0005874; GO:0005903; GO:0005905; GO:0006816; GO:0006897; GO:0007005; GO:0008017; GO:0008289; GO:0010468; GO:0010821; GO:0016020; GO:0016559; GO:0030672; GO:0030742; GO:0031267; GO:0031625; GO:0032991; GO:0042802; GO:0042803; GO:0043065; GO:…																14527.3	41870.2	69213.1						41870.2																13.8265
DNSL3_HUMAN	Q13609	Deoxyribonuclease gamma (DNase gamma) (EC 3.1.21.-) (DNase I homolog protein DHP2) (Deoxyribonuclease I-like 3) (DNase I-like 3) (Liver and spleen DNase) (LS-DNase) (LSD)	DNASE1L3	35504	305	9.35	Tissue Leakage	Nucleus {ECO:0000269|PubMed:11141064, ECO:0000269|PubMed:23229555}. Endoplasmic reticulum {ECO:0000269|PubMed:23229555}. Secreted {ECO:0000269|PubMed:9714828}. Note=Translocates from the endoplasmic reticulum to the nucleus during apoptosis (PubMed:23229555). Contradictory reports exist about the subcellular localization under normal physiological conditions. Under conditions of cell death, may d…	GO:0002283; GO:0002673; GO:0003677; GO:0004530; GO:0004536; GO:0005509; GO:0005576; GO:0005634; GO:0005783; GO:0006259; GO:0006309; GO:0010623; GO:0070948	24500	443881	863261	94125.1	70438.9	802472	138082	122234	764872										443881	322346	341729				14.5805	18.7598	19.7194	16.5223	16.1041	19.6141	17.0752	16.8993	19.5449
DSC3_HUMAN	Q14574	Desmocollin-3 (Cadherin family member 3) (Desmocollin-4) (HT-CP)	DSC3	99969	896	5.02	Tissue Leakage	Cell membrane; Single-pass type I membrane protein. Cell junction, desmosome.	GO:0000902; GO:0001533; GO:0001701; GO:0002040; GO:0005509; GO:0005576; GO:0005737; GO:0005886; GO:0005911; GO:0005912; GO:0007043; GO:0007155; GO:0007156; GO:0016020; GO:0016339; GO:0016342; GO:0030054; GO:0030057; GO:0034332; GO:0044331; GO:0045295; GO:0045296; GO:0050821; GO:0098609	53100	22588.5	1728235	67013.8	18518.5	1115061	52155.9	26453.5	325503										601322	400198	134704				15.6976	14.4633	20.7209	16.0322	14.1767	20.0887	15.6705	14.6912	18.3123
DSG2_HUMAN	Q14126	Desmoglein-2 (Cadherin family member 5) (HDGC)	DSG2	122294	1118	4.93	Tissue Leakage	Cell membrane {ECO:0000269|PubMed:31402609}; Single-pass type I membrane protein. Cell junction, desmosome {ECO:0000269|PubMed:31402609}.	GO:0001533; GO:0002934; GO:0003165; GO:0005509; GO:0005886; GO:0005911; GO:0007155; GO:0007156; GO:0009986; GO:0014704; GO:0016324; GO:0016328; GO:0030054; GO:0030057; GO:0032570; GO:0043231; GO:0050839; GO:0060135; GO:0070062; GO:0086073; GO:0086083; GO:0086091; GO:0098609; GO:0098911																24489.2	8712.94	40265.6						24489.2																14.5799
DYH5_HUMAN	Q8TE73	Dynein axonemal heavy chain 5 (Axonemal beta dynein heavy chain 5) (Ciliary dynein heavy chain 5)	DNAH5	529021	4624	5.79	Tissue Leakage	Cytoplasm, cytoskeleton, cilium axoneme {ECO:0000269|PubMed:31178125}.	GO:0003341; GO:0003351; GO:0005524; GO:0005576; GO:0005737; GO:0005874; GO:0005930; GO:0007368; GO:0007507; GO:0008569; GO:0016887; GO:0021670; GO:0030317; GO:0031514; GO:0036157; GO:0036158; GO:0045505; GO:0051649; GO:0051959; GO:0060271; GO:0060294; GO:0097728; GO:0097729													5022360	1783690	3403025	3412865	3226780	3.31982e+06					3403025	3.31982e+06													22.2599	20.7664	21.6984	21.7026
ECM1_HUMAN	Q16610	Extracellular matrix protein 1 (Secretory component p85)	ECM1	60674	540	6.19	Tissue Leakage	Secreted, extracellular space, extracellular matrix.	GO:0001503; GO:0001525; GO:0001938; GO:0001960; GO:0002020; GO:0002063; GO:0002828; GO:0003416; GO:0005134; GO:0005576; GO:0005615; GO:0006357; GO:0006954; GO:0007165; GO:0010466; GO:0030500; GO:0030502; GO:0031012; GO:0031089; GO:0031214; GO:0043123; GO:0045766; GO:0062023; GO:0070062; GO:2000404	2280000	2197010	4941280	2358445	1856000	5198040	2247235	1419060	3492960	111968	132915	153862	79768.1	28070.5	273144	42535	30751.1	144812	3.13998e+06	3137495	2.38642e+06	132915	126994	72699.2	21.1217	21.0671	22.2365	21.1694	20.8238	22.3095	21.0997	20.4365	21.736	16.7727	17.0201	17.2313	16.2835	14.7768	18.0593	15.3764
ECM2_HUMAN	O94769	Extracellular matrix protein 2 (Matrix glycoprotein SC1/ECM2)	ECM2	79789	699	5.3	Tissue Leakage	Secreted, extracellular space, extracellular matrix {ECO:0000250|UniProtKB:Q5FW85}.	GO:0005178; GO:0005576; GO:0005614; GO:0007160; GO:0008201; GO:0010811; GO:0030198; GO:0031012; GO:0070052	7130	123391	239648	9347.57	7518.42	8433	100055	82316.6	298523										123391	8433	160298				12.8002	16.9129	17.8706	13.1904	12.8762	13.0418	16.6104	16.3289	18.1875
EDF1_HUMAN	O60869	Endothelial differentiation-related factor 1 (EDF-1) (Multiprotein-bridging factor 1) (MBF1)	EDF1	16369	148	9.95	Tissue Leakage	Cytoplasm. Nucleus. Note=Also nuclear upon binding to NR5A1 and treatment of cells with TPA or forskolin.	GO:0001094; GO:0003677; GO:0003713; GO:0003723; GO:0005516; GO:0005634; GO:0005654; GO:0005730; GO:0005737; GO:0005829; GO:0006355; GO:0019216; GO:0043388; GO:0045446; GO:0045893													421319	11646.9	830991								421319														18.6846	13.5077	19.6645
EF1A1_HUMAN	P68104	Elongation factor 1-alpha 1 (EF-1-alpha-1) (EC 3.6.5.-) (Elongation factor Tu) (EF-Tu) (Eukaryotic elongation factor 1 A-1) (eEF1A-1) (Leukocyte receptor cluster member 7)	EEF1A1	50141	462	9.1	Tissue Leakage	Cytoplasm {ECO:0000269|PubMed:19158340, ECO:0000269|PubMed:8650580}. Nucleus {ECO:0000269|PubMed:17177976, ECO:0000269|PubMed:8650580}. Nucleus, nucleolus {ECO:0000269|PubMed:8650580}. Cell membrane {ECO:0000269|PubMed:26497934}. Note=Colocalizes with DLC1 at actin-rich regions in the cell periphery (PubMed:19158340). Translocates together with ZPR1 from the cytoplasm to the nucleus and nucleolus…	GO:0000049; GO:0003723; GO:0003746; GO:0003924; GO:0005525; GO:0005576; GO:0005615; GO:0005634; GO:0005730; GO:0005737; GO:0005829; GO:0005840; GO:0005853; GO:0005886; GO:0006412; GO:0006414; GO:0016020; GO:0019900; GO:0019901; GO:0022626; GO:0030864; GO:0032587; GO:0034774; GO:0044829; GO:0060090; GO:0070062; GO:0071364; GO:0098574; GO:1900022; GO:1904714; GO:1904813	21800	93265.9	279149	23483.1	33597.4	1118916	42325.9	73990.1	225506	33375.7	126955	220534	100056	248587	11137480	90948.8	67921.1	150340	131410	391999	113941	126955	3.82871e+06	103070	14.413	16.5091	18.0907	14.5193	15.0361	20.0937	15.3693	16.175	17.7828	15.0265	16.954	17.7506	16.6104	17.9234	23.4089	16.4728
EF1A2_HUMAN	Q05639	Elongation factor 1-alpha 2 (EF-1-alpha-2) (Eukaryotic elongation factor 1 A-2) (eEF1A-2) (Statin-S1)	EEF1A2	50470	463	9.11	Tissue Leakage	Nucleus {ECO:0000250}.	GO:0003746; GO:0003924; GO:0005525; GO:0005737; GO:0005853; GO:0006412; GO:0006414; GO:0008135; GO:0019901; GO:0043065; GO:0045202; GO:0090218; GO:0098574; GO:1904714													3.22038e+06	15109.3	6425650								3.22038e+06														21.6188	13.8831	22.6154
EF1G_HUMAN	P26641	Elongation factor 1-gamma (EF-1-gamma) (eEF-1B gamma)	EEF1G	50119	437	6.27	Tissue Leakage	Uncharacterized	GO:0003746; GO:0005634; GO:0005737; GO:0005829; GO:0006414; GO:0009615; GO:0016020; GO:0045296; GO:0070062													430229	25616.5	834842	103506	56378.5	150633					430229	103506													18.7147	14.6448	19.6711	16.6594
EF2_HUMAN	P13639	Elongation factor 2 (EF-2) (EC 3.6.5.-)	EEF2	95338	858	6.42	Tissue Leakage	Cytoplasm {ECO:0000269|PubMed:25064856}. Nucleus {ECO:0000269|PubMed:24648518}. Note=Phosphorylation by CSK promotes cleavage and SUMOylation-dependent nuclear translocation of the C-terminal cleavage product. {ECO:0000269|PubMed:24648518}.	GO:0002244; GO:0003723; GO:0003746; GO:0003924; GO:0005525; GO:0005576; GO:0005634; GO:0005737; GO:0005829; GO:0005840; GO:0005886; GO:0006414; GO:0016020; GO:0016235; GO:0019901; GO:0034774; GO:0043022; GO:0045202; GO:0045296; GO:0045727; GO:0070062; GO:1904813; GO:1990904							12106.9	113135	51847.6				18512.2	20417.2	15727500	25903.2	75760.2	13302			59029.8		5.25548e+06	38321.8							13.5635	16.7877	15.662				14.1762	14.3175	23.9068	14.6608
EFTU_HUMAN	P49411	Elongation factor Tu, mitochondrial (EF-Tu) (P43)	TUFM	49875	455	6.31	Tissue Leakage	Mitochondrion {ECO:0000269|PubMed:22749352}.	GO:0003723; GO:0003746; GO:0003924; GO:0005525; GO:0005739; GO:0005741; GO:0005829; GO:0006414; GO:0016020; GO:0042645; GO:0045202; GO:0045471; GO:0070062; GO:0070125							20965.6	22052.1	23138.7				39729.1	1.10782e+06	2175920	63370.9	72377.7	81384.5			22052.1		1.10782e+06	72377.7							14.3557	14.4286	14.498				15.2779	20.0793	21.0532	15.9515
EMD_HUMAN	P50402	Emerin	EMD	28994	254	5.29	Tissue Leakage	Nucleus inner membrane {ECO:0000269|PubMed:19167377}; Single-pass membrane protein; Nucleoplasmic side {ECO:0000269|PubMed:19167377}. Nucleus outer membrane. Note=Colocalized with BANF1 at the central region of the assembling nuclear rim, near spindle-attachment sites. The accumulation of different intermediates of prelamin-A/C (non-farnesylated or carboxymethylated farnesylated prelamin-A/C) in …	GO:0003779; GO:0005635; GO:0005637; GO:0005640; GO:0005654; GO:0005737; GO:0005783; GO:0005819; GO:0005829; GO:0005874; GO:0006936; GO:0007517; GO:0016020; GO:0031965; GO:0035914; GO:0045296; GO:0046827; GO:0048147; GO:0048487; GO:0060828; GO:0071363; GO:0071763; GO:0090090; GO:0160045													21034.8	26087.1	1115740	28533.4	48080.5	67627.6					387621	48080.5													14.3605	14.671	20.0896	14.8004
EMIL1_HUMAN	Q9Y6C2	EMILIN-1 (Elastin microfibril interface-located protein 1) (Elastin microfibril interfacer 1)	EMILIN1	106695	1016	5.07	Coagulation	Secreted, extracellular space, extracellular matrix {ECO:0000269|PubMed:26462740, ECO:0000269|PubMed:31978608}. Note=Found mainly at the interface between amorphous elastin and microfibrils. {ECO:0000303|PubMed:10625608}.	GO:0003180; GO:0005576; GO:0005581; GO:0005615; GO:0007155; GO:0007160; GO:0008217; GO:0010628; GO:0010629; GO:0010811; GO:0016477; GO:0016525; GO:0030023; GO:0030194; GO:0030336; GO:0030512; GO:0030948; GO:0032966; GO:0033627; GO:0034668; GO:0042127; GO:0042802; GO:0043065; GO:0045766; GO:0048251; GO:0050866; GO:0060090; GO:0060392; GO:0062023; GO:0070062; GO:0070373; GO:0098640; GO:1900426; GO:…	115000	87453.1	599848	143702	77678.2	449545	83274.8	66366.8	246330				53328.7	14990.6	34159.6	151608	11096.5	216145	267463	223642	131991		34159.6	126283	16.8124	16.4162	19.1942	17.1327	16.2452	18.7781	16.3456	16.0182	17.9102				15.7026	13.8718	15.06	17.21
ENOA_HUMAN	P06733	Alpha-enolase (EC 4.2.1.11) (2-phospho-D-glycerate hydro-lyase) (C-myc promoter-binding protein) (Enolase 1) (MBP-1) (MPB-1) (Non-neural enolase) (NNE) (Phosphopyruvate hydratase) (Plasminogen-binding protein)	ENO1	47169	434	6.99	Tissue Leakage	[Isoform MBP-1]: Nucleus.	GO:0000015; GO:0000122; GO:0000287; GO:0000977; GO:0001222; GO:0001227; GO:0003714; GO:0003723; GO:0004634; GO:0005615; GO:0005634; GO:0005640; GO:0005737; GO:0005829; GO:0005886; GO:0005938; GO:0006094; GO:0006096; GO:0009615; GO:0009986; GO:0010756; GO:0016020; GO:0030308; GO:0031430; GO:0042803; GO:0045296; GO:0045892; GO:0045933; GO:0051020; GO:0061621; GO:0070062; GO:1903298; GO:2001171	30200	144913	73006.2	42900.7	11647.8	799310	87076.8	105632	159704	75351.4	96045.4	267057	198068	197233	2767517	282824	269296	128131	82718.1	284619	117471	146151	1.05427e+06	226750	14.8839	17.1448	16.1557	15.3887	13.5078	19.6084	16.41	16.6887	17.285	16.2013	16.5514	18.0268	17.5956	17.5895	21.4002	18.1095
ENOB_HUMAN	P13929	Beta-enolase (EC 4.2.1.11) (2-phospho-D-glycerate hydro-lyase) (Enolase 3) (Muscle-specific enolase) (MSE) (Skeletal muscle enolase)	ENO3	46987	434	7.73	Tissue Leakage	Cytoplasm. Note=Localized to the Z line. Some colocalization with CKM at M-band (By similarity). {ECO:0000250}.	GO:0000015; GO:0000287; GO:0004634; GO:0005615; GO:0005829; GO:0005886; GO:0006094; GO:0006096; GO:0016020; GO:0061621; GO:0070062							436043	217299	654788				12718.6	17964.6	1326832	24940.4	87831.8	56386.1			436043		452505	56386.1							18.7341	17.7293	19.3207				13.6347	14.1329	20.3396	14.6062
ENPL_HUMAN	P14625	Endoplasmin (94 kDa glucose-regulated protein) (GRP-94) (Heat shock protein 90 kDa beta member 1) (Heat shock protein family C member 4) (Tumor rejection antigen 1) (gp96 homolog)	HSP90B1	92469	803	4.73	Tissue Leakage	Endoplasmic reticulum lumen {ECO:0000305|PubMed:12475965}. Sarcoplasmic reticulum lumen {ECO:0000250|UniProtKB:P41148}. Melanosome {ECO:0000269|PubMed:12643545, ECO:0000269|PubMed:17081065}. Note=Identified by mass spectrometry in melanosome fractions from stage I to stage IV. {ECO:0000269|PubMed:12643545, ECO:0000269|PubMed:17081065}.	GO:0001666; GO:0003723; GO:0005509; GO:0005524; GO:0005576; GO:0005634; GO:0005783; GO:0005788; GO:0005789; GO:0005790; GO:0005829; GO:0005925; GO:0006457; GO:0006974; GO:0009408; GO:0015031; GO:0016020; GO:0016887; GO:0019903; GO:0030496; GO:0030970; GO:0031247; GO:0032991; GO:0033018; GO:0034663; GO:0034975; GO:0034976; GO:0036503; GO:0042470; GO:0043066; GO:0043666; GO:0048471; GO:0050750; GO:…	9140	6559.29	47757.3	10067.6	85039.3	160011				26397.2	31121	180135	84449.9	54530.9	1.24762e+06	82006.7	36291.4	217147	21151.6	85039.3		79217.7	462199	111815	13.1577	12.6793	15.5434	13.2974	16.3758	17.2878				14.6881	14.9256	17.4587	16.3658	15.7348	20.2507	16.3235
EPIPL_HUMAN	P58107	Epiplakin (450 kDa epidermal antigen)	EPPK1	555658	5088	5.45	Tissue Leakage	Cytoplasm, cytoskeleton {ECO:0000269|PubMed:15671067, ECO:0000269|PubMed:23398049}. Cell junction, hemidesmosome {ECO:0000269|PubMed:23398049}. Cell junction, tight junction {ECO:0000269|PubMed:23398049}. Cell projection {ECO:0000269|PubMed:23398049}. Apicolateral cell membrane {ECO:0000250|UniProtKB:Q8R0W0}. Basolateral cell membrane {ECO:0000250|UniProtKB:Q8R0W0}. Cell junction {ECO:0000250|Uni…	GO:0003723; GO:0005198; GO:0005737; GO:0005856; GO:0005923; GO:0010839; GO:0016020; GO:0016323; GO:0016327; GO:0019215; GO:0030054; GO:0030056; GO:0030336; GO:0042060; GO:0042995; GO:0045095; GO:0045109; GO:0045110; GO:0045111; GO:0050680; GO:0051548; GO:0061045; GO:0071944; GO:0097356; GO:1905041; GO:1990254																13745.8	9147.88	4549.99						9147.88																13.7467
ETFA_HUMAN	P13804	Electron transfer flavoprotein subunit alpha, mitochondrial (Alpha-ETF)	ETFA	35080	333	7.1	Tissue Leakage	Mitochondrion matrix {ECO:0000305}.	GO:0005739; GO:0005759; GO:0009055; GO:0009063; GO:0016491; GO:0022904; GO:0033539; GO:0045251; GO:0050660													12243.3	238340	464436	12467.3	16464.2	20461					238340	16464.2													13.5797	17.8627	18.8251	13.6059
EWS_HUMAN	Q01844	RNA-binding protein EWS (EWS oncogene) (Ewing sarcoma breakpoint region 1 protein)	EWSR1	68478	656	9.37	Tissue Leakage	Nucleus {ECO:0000269|PubMed:16965792}. Cytoplasm {ECO:0000269|PubMed:16965792}. Cell membrane {ECO:0000269|PubMed:16965792}. Note=Relocates from cytoplasm to ribosomes upon PTK2B/FAK2 activation.	GO:0003712; GO:0003723; GO:0005516; GO:0005634; GO:0005654; GO:0005730; GO:0005737; GO:0005886; GO:0006355; GO:0015030; GO:0042802; GO:0046872	110000	412533	715074	102644	2.03757e+06	3972505	77986.4	304149	530311										412533	2.03757e+06	304149				16.747	18.6542	19.4477	16.6473	20.9584	21.9216	16.2509	18.2144	19.0165
EZRI_HUMAN	P15311	Ezrin (Cytovillin) (Villin-2) (p81)	EZR	69413	586	5.94	Tissue Leakage	Apical cell membrane {ECO:0000269|PubMed:18046454}; Peripheral membrane protein {ECO:0000269|PubMed:18046454}; Cytoplasmic side {ECO:0000269|PubMed:18046454}. Cell projection {ECO:0000269|PubMed:18046454}. Cell projection, microvillus membrane {ECO:0000269|PubMed:18046454}; Peripheral membrane protein {ECO:0000269|PubMed:18046454}; Cytoplasmic side {ECO:0000269|PubMed:18046454}. Cell projection, …	GO:0000122; GO:0001650; GO:0001726; GO:0001772; GO:0001931; GO:0001951; GO:0003376; GO:0003723; GO:0003779; GO:0005615; GO:0005737; GO:0005768; GO:0005829; GO:0005884; GO:0005886; GO:0005902; GO:0005903; GO:0005912; GO:0005925; GO:0007159; GO:0008017; GO:0008360; GO:0010628; GO:0010737; GO:0015629; GO:0016020; GO:0016323; GO:0016324; GO:0019904; GO:0022614; GO:0030033; GO:0030036; GO:0030175; GO:…													831156	23361.5	1638950								831156														19.6648	14.5118	20.6443
F13A_HUMAN	P00488	Coagulation factor XIII A chain (Coagulation factor XIIIa) (EC 2.3.2.13) (Protein-glutamine gamma-glutamyltransferase A chain) (Transglutaminase A chain)	F13A1	83268	732	5.74	Tissue Leakage	Cytoplasm. Secreted {ECO:0000269|PubMed:4405643}. Note=Secreted into the blood plasma. Cytoplasmic in most tissues, but also secreted in the blood plasma.	GO:0003810; GO:0005576; GO:0005615; GO:0007596; GO:0018149; GO:0031093; GO:0046872; GO:0062023; GO:0072378; GO:0072562; GO:1990234	166000	42941.6	214768	48980.4	61357.1	296822	101801	55337.9	88718.2	327014	16006.5	493116	308550	30463.2	700594	417932	29836.5	226090	141114	135720	81952.4	278712	346536	224619	17.3376	15.3901	17.7124	15.5799	15.9049	18.1792	16.6354	15.756	16.4369	18.319	13.9664	18.9116	18.2351	14.8948	19.4182	18.6729
F13B_HUMAN	P05160	Coagulation factor XIII B chain (Fibrin-stabilizing factor B subunit) (Protein-glutamine gamma-glutamyltransferase B chain) (Transglutaminase B chain)	F13B	75511	661	5.94	Coagulation	Secreted {ECO:0000269|PubMed:26247044, ECO:0000269|PubMed:4405643}.	GO:0005576; GO:0005615; GO:0007596; GO:0072378; GO:1990234	33900	24587	177718	11070.9	22423	16747	58912	24144.1	93679.9	51797.7	9208.63	218432	30907	35475.2	33191.1	18412.5	27787.9	87524.6	78726.7	16747	58912	93146.1	33191.1	44575	15.0479	14.5856	17.4392	13.4345	14.4527	14.0316	15.8463	14.5594	16.5155	15.6606	13.1688	17.7368	14.9156	15.1145	15.0185	14.1684
FA10_HUMAN	P00742	Coagulation factor X (EC 3.4.21.6) (Stuart factor) (Stuart-Prower factor) [Cleaved into: Factor X light chain; Factor X heavy chain; Activated factor Xa heavy chain]	F10	54732	488	5.38	Coagulation	Secreted.	GO:0002690; GO:0004252; GO:0005509; GO:0005543; GO:0005576; GO:0005615; GO:0005788; GO:0005796; GO:0005886; GO:0006508; GO:0007596; GO:0009897; GO:0030335; GO:0032008	109000	41648.2	617674	110166	53258.9	831436	57458.7	37286.2	316936	59678.2	208908	358138	57369.4	12853.4	344710	39409.2	27792.2	218060	256157	331621	137227	208908	138311	95087	16.7359	15.346	19.2365	16.7493	15.7007	19.6652	15.8102	15.1864	18.2738	15.8649	17.6725	18.4502	15.808	13.6499	18.395	15.2662
FA11_HUMAN	P03951	Coagulation factor XI (FXI) (EC 3.4.21.27) (Plasma thromboplastin antecedent) (PTA) [Cleaved into: Coagulation factor XIa heavy chain; Coagulation factor XIa light chain]	F11	70109	625	8.47	Coagulation	Secreted.	GO:0004252; GO:0005576; GO:0005615; GO:0005886; GO:0007596; GO:0008201; GO:0016020; GO:0031639; GO:0042802; GO:0051919; GO:0070009; GO:0070062	26100000	24964250	428350000	30299900	39127850	429733000	48485950	41618650	478568000	154740	231467	308194	73258.4	21009.7	125507	62843.8	21802	469459	159820900	1.66387e+08	1.89558e+08	231467	73258.4	184702	24.6402	24.5734	28.6742	24.8528	25.2217	28.6789	25.5311	25.3107	28.8341	17.2395	17.8204	18.2335	16.1607	14.3588	16.9374	15.9395
FA12_HUMAN	P00748	Coagulation factor XII (EC 3.4.21.38) (Hageman factor) (HAF) [Cleaved into: Coagulation factor XIIa heavy chain; Beta-factor XIIa part 1; Coagulation factor XIIa light chain (Beta-factor XIIa part 2)]	F12	67792	615	9	Coagulation	Secreted.	GO:0002353; GO:0002542; GO:0004252; GO:0005509; GO:0005576; GO:0005615; GO:0005791; GO:0005886; GO:0007596; GO:0007597; GO:0010756; GO:0016485; GO:0016540; GO:0030194; GO:0031638; GO:0042730; GO:0045087; GO:0051787; GO:0051788; GO:0051919; GO:0062023; GO:0070062	3100000	2137635	18657550	3324445	2334430	25786800	2988485	1878535	9725365	734224	933245	4680695	989820	667302	4232790	762268	667040	3426745	7965515	1.04819e+07	4.86413e+06	2.11605e+06	1963304	1.61868e+06	21.5645	21.0276	24.1533	21.6647	21.1546	24.6201	21.511	20.8412	23.2133	19.4859	19.8319	22.1583	19.9168	19.348	22.0132	19.5399
FA5_HUMAN	P12259	Coagulation factor V (Activated protein C cofactor) (Proaccelerin, labile factor) [Cleaved into: Coagulation factor V heavy chain; Coagulation factor V light chain]	F5	251703	2224	5.68	Coagulation	Secreted {ECO:0000250}.	GO:0005507; GO:0005576; GO:0005615; GO:0005788; GO:0005886; GO:0007596; GO:0008015; GO:0016020; GO:0030134; GO:0031091; GO:0031093; GO:0032571; GO:0033116; GO:0038023; GO:1903561	148000	119462	957758	186854	147830	1992240	1540075	1432995	5729355	169811	177171	846515	474702	316066	1436810	278288	349370	1260335	408271	775641	2.90081e+06	397832	742526	629331	17.1713	16.8662	19.8693	17.5116	17.1736	20.926	20.5546	20.4506	22.4499	17.3736	17.4348	19.6912	18.8567	18.2699	20.4544	18.0862
FA9_HUMAN	P00740	Coagulation factor IX (EC 3.4.21.22) (Christmas factor) (Plasma thromboplastin component) (PTC) [Cleaved into: Coagulation factor IXa light chain; Coagulation factor IXa heavy chain]	F9	51778	461	5.2	Coagulation	Secreted {ECO:0000269|PubMed:19846852, ECO:0000269|PubMed:2592373, ECO:0000269|PubMed:3857619, ECO:0000269|PubMed:8295821, ECO:0000269|PubMed:9169594}.	GO:0004175; GO:0004252; GO:0005509; GO:0005576; GO:0005615; GO:0005788; GO:0005796; GO:0005886; GO:0006508; GO:0007596; GO:0031638; GO:0046872; GO:0062023; GO:0070062	69800	186073	302348	50840.2	389295	727750	28191.8	166732	305272	77010.6	285510	494010	106264	552380	998496	61961.5	192595	323228	186073	389295	166732	285510	552380	192595	16.0909	17.5055	18.2059	15.6337	18.5705	19.4731	14.783	17.3472	18.2197	16.2328	18.1232	18.9142	16.6973	19.0753	19.9294	15.9191
FAS_HUMAN	P49327	Fatty acid synthase (EC 2.3.1.85) (Type I fatty acid synthase) [Includes: [Acyl-carrier-protein] S-acetyltransferase (EC 2.3.1.38); [Acyl-carrier-protein] S-malonyltransferase (EC 2.3.1.39); 3-oxoacyl-[acyl-carrier-protein] synthase (EC 2.3.1.41); 3-oxoacyl-[acyl-carrier-protein] reductase (EC 1.1.1.100); 3-hydroxyacyl-[acyl-carrier-protein] dehydratase (EC 4.2.1.59); Enoyl-[acyl-carrier-protein]…	FASN	273427	2511	6.01	Tissue Leakage	Cytoplasm {ECO:0000269|PubMed:17081065}. Melanosome {ECO:0000269|PubMed:17081065}. Note=Identified by mass spectrometry in melanosome fractions from stage I to stage IV.	GO:0001649; GO:0002068; GO:0003723; GO:0004312; GO:0004313; GO:0004314; GO:0004315; GO:0004316; GO:0004317; GO:0005737; GO:0005794; GO:0005829; GO:0005886; GO:0006631; GO:0006633; GO:0006954; GO:0008611; GO:0008659; GO:0008693; GO:0016020; GO:0016297; GO:0030223; GO:0030224; GO:0030879; GO:0031177; GO:0042470; GO:0042587; GO:0044788; GO:0045296; GO:0047117; GO:0047450; GO:0047451; GO:0070062; GO:…	6860	81357.4	155859				26968.8	111989	197009				36371.9	12999.9	969796				81357.4		111989		339723		12.7431	16.312	17.2499				14.719	16.773	17.5879				15.1505	13.6662	19.8873
FBCD1_HUMAN	Q8N539	Fibrinogen C domain-containing protein 1	FIBCD1	50744	461	6.02	Coagulation	Membrane {ECO:0000305}; Single-pass type II membrane protein {ECO:0000305}.	GO:0005615; GO:0008061; GO:0016020; GO:0046872; GO:0062023	39900	104345	168760	93504.4	80379.1	67253.8													104345	80379.1					15.2852	16.671	17.3646	16.5127	16.2945	16.0373
FBLN1_HUMAN	P23142	Fibulin-1 (FIBL-1)	FBLN1	77214	703	5.03	Coagulation	Secreted, extracellular space, extracellular matrix.	GO:0001933; GO:0001968; GO:0005178; GO:0005201; GO:0005509; GO:0005576; GO:0005604; GO:0005615; GO:0005768; GO:0005802; GO:0006623; GO:0006896; GO:0007162; GO:0007566; GO:0010628; GO:0016020; GO:0016504; GO:0017119; GO:0030198; GO:0031012; GO:0042802; GO:0044877; GO:0048146; GO:0062023; GO:0070051; GO:0070062; GO:0070373; GO:0071635; GO:0071953; GO:0072378; GO:1900025; GO:1904188; GO:1904237; GO:…	74100	59981.8	363630	73427.4	57818.1	676476	82533.8	61003.6	321534	172498	274466	1211755	280948	302506	489946	214182	285549	2044255	165908	269240	155024	552907	357800	847995	16.1774	15.8722	18.4721	16.164	15.8192	19.3677	16.3327	15.8966	18.2946	17.3962	18.0663	20.2087	18.0999	18.2066	18.9023	17.7085
FBLN3_HUMAN	Q12805	EGF-containing fibulin-like extracellular matrix protein 1 (Extracellular protein S1-5) (Fibrillin-like protein) (Fibulin-3) (FIBL-3)	EFEMP1	54641	493	4.85	Tissue Leakage	Secreted, extracellular space {ECO:0000250}. Secreted, extracellular space, extracellular matrix {ECO:0000250}. Note=Localizes to the lamina propria underneath the olfactory epithelium. {ECO:0000250}.	GO:0005006; GO:0005154; GO:0005509; GO:0005576; GO:0005615; GO:0006355; GO:0007173; GO:0007601; GO:0008083; GO:0018108; GO:0031012; GO:0032331; GO:0043010; GO:0048048; GO:0048050; GO:0062023; GO:0070062	15200	35102.3	127721	13640.3	54675.7	34158				25785.8	65859.1	422267	36303.4	114056	219383	43150.6	81251.6	420732	59339	34158		171304	123247	181712	13.8912	15.0993	16.9626	13.7356	15.7386	15.0599				14.6543	16.0071	18.6878	15.1478	16.7994	17.7431	15.3971
FCERG_HUMAN	P30273	High affinity immunoglobulin epsilon receptor subunit gamma (Fc receptor gamma-chain) (FcRgamma) (Fc-epsilon RI-gamma) (IgE Fc receptor subunit gamma) (FceRI gamma)	FCER1G	9667	86	7.96	Immunoglobulin	Cell membrane {ECO:0000269|PubMed:8611682}; Single-pass type I membrane protein {ECO:0000269|PubMed:8611682}.	GO:0002283; GO:0002292; GO:0002431; GO:0005886; GO:0009897; GO:0009986; GO:0010543; GO:0016064; GO:0019767; GO:0019863; GO:0019864; GO:0019886; GO:0030593; GO:0031623; GO:0032753; GO:0032998; GO:0033001; GO:0038094; GO:0038095; GO:0038156; GO:0042590; GO:0042742; GO:0042802; GO:0042803; GO:0045087; GO:0050766; GO:0070821; GO:0071404; GO:0101003													85862.4	17085	51473.7	68904.8	89093.4	109282					51473.7	89093.4													16.3897	14.0604	15.6515	16.0723
FCN1_HUMAN	O00602	Ficolin-1 (Collagen/fibrinogen domain-containing protein 1) (Ficolin-A) (Ficolin-alpha) (M-ficolin)	FCN1	35078	326	7.92	Complement	Secreted {ECO:0000269|PubMed:20400674, ECO:0000269|PubMed:21037097}. Cell membrane {ECO:0000269|PubMed:20400674, ECO:0000269|PubMed:21037097}; Peripheral membrane protein {ECO:0000269|PubMed:20400674, ECO:0000269|PubMed:21037097}; Extracellular side {ECO:0000269|PubMed:20400674, ECO:0000269|PubMed:21037097}. Note=Found on the monocyte and granulocyte surface (PubMed:20400674).	GO:0001664; GO:0001867; GO:0002752; GO:0003823; GO:0005102; GO:0005576; GO:0005581; GO:0005615; GO:0005886; GO:0006508; GO:0007186; GO:0009897; GO:0030246; GO:0032757; GO:0033691; GO:0034394; GO:0034774; GO:0038187; GO:0043654; GO:0046597; GO:0046872; GO:0062023; GO:0097367; GO:1903028; GO:1904813; GO:1905370	444000	191157	4085675	1794120	319006	4782420	2149810	921999	11697880										1.57359e+06	2.29852e+06	4.92323e+06				18.76	17.5444	21.9621	20.7748	18.2832	22.1893	21.0358	19.8144	23.4797
FCN2_HUMAN	Q15485	Ficolin-2 (37 kDa elastin-binding protein) (Collagen/fibrinogen domain-containing protein 2) (EBP-37) (Ficolin-B) (Ficolin-beta) (Hucolin) (L-ficolin) (Serum lectin p35)	FCN2	34001	313	6.65	Complement	Secreted.	GO:0001867; GO:0002752; GO:0003823; GO:0005102; GO:0005576; GO:0005581; GO:0005615; GO:0006508; GO:0008228; GO:0009897; GO:0043394; GO:0043654; GO:0046872; GO:0048306; GO:0050829; GO:0050830; GO:0062023; GO:0070062; GO:0072562; GO:0097367; GO:1903028; GO:1905370; GO:2001065	27700000	14522200	25538150	35926250	10388930	58925750	24236800	10544400	103170250	1806825	1107945	4268460	2205080	1.07586e+06	4441430	1797165	778208	5226445	22586000	35080310	4.59838e+07	2394410	2.57412e+06	2.60061e+06	24.7233	23.7918	24.6062	25.0985	23.3085	25.8124	24.5307	23.33	26.6205	20.785	20.0795	22.0253	21.0724	20.0371	22.0826	20.7773
FCN3_HUMAN	O75636	Ficolin-3 (Collagen/fibrinogen domain-containing lectin 3 p35) (Collagen/fibrinogen domain-containing protein 3) (Hakata antigen)	FCN3	32903	299	6.22	Complement	Secreted. Note=Found in blood plasma, bronchus, alveolus and bile duct.	GO:0001867; GO:0002752; GO:0003823; GO:0005102; GO:0005576; GO:0005581; GO:0005615; GO:0006508; GO:0006956; GO:0009897; GO:0030246; GO:0043654; GO:0046597; GO:0046872; GO:0051607; GO:0062023; GO:0072562; GO:0097367; GO:1902679; GO:1903028; GO:1905370	1720000	535440	5663480	2736230	441526	6446030	1857575	638318	7890840	401177	55522.2	698150	243075	128768	565321	211506	88916.6	659502	2.63816e+06	3.20793e+06	3.46224e+06	384950	312388	319975	20.7102	19.0304	22.4333	21.3838	18.7521	22.62	20.825	19.2839	22.9117	18.6139	15.7608	19.4132	17.891	16.9744	19.1087	17.6903
FEN1_HUMAN	P39748	Flap endonuclease 1 (FEN-1) (EC 3.1.-.-) (DNase IV) (Flap structure-specific endonuclease 1) (Maturation factor 1) (MF1) (hFEN-1)	FEN1	42593	380	8.8	Other Plasma Proteins	[Isoform FENMIT]: Mitochondrion {ECO:0000255|HAMAP-Rule:MF_03140, ECO:0000269|PubMed:23675412}.	GO:0000287; GO:0000724; GO:0000781; GO:0003677; GO:0003684; GO:0003690; GO:0004519; GO:0004523; GO:0004527; GO:0005634; GO:0005654; GO:0005730; GO:0005739; GO:0006260; GO:0006281; GO:0006287; GO:0006302; GO:0007613; GO:0008309; GO:0008409; GO:0009650; GO:0016020; GO:0017108; GO:0030145; GO:0032201; GO:0032991; GO:0043137; GO:0045876; GO:0048256; GO:0090304																20815.7	68014.1	115212						68014.1																14.3454
FETUA_HUMAN	P02765	Alpha-2-HS-glycoprotein (Alpha-2-Z-globulin) (Ba-alpha-2-glycoprotein) (Fetuin-A) [Cleaved into: Alpha-2-HS-glycoprotein chain A; Alpha-2-HS-glycoprotein chain B]	AHSG	39341	367	4.53	Acute Phase	Secreted.	GO:0001501; GO:0001503; GO:0004866; GO:0004869; GO:0005576; GO:0005615; GO:0005788; GO:0005794; GO:0006907; GO:0006953; GO:0019210; GO:0030500; GO:0030502; GO:0031012; GO:0031093; GO:0034774; GO:0046627; GO:0050727; GO:0050766; GO:0062023; GO:0070062; GO:0072562	6300000	3880550	10936450	6210380	3303505	10279250	5989205	2680280	17330850	7215780	3113030	24248400	8299950	3369460	12655950	4943830	3481500	32936650	7039175	6.59771e+06	8.66678e+06	1.15257e+07	8.10845e+06	1.37873e+07	22.587	21.8878	23.3826	22.5663	21.6556	23.2932	22.5139	21.354	24.0468	22.7827	21.5699	24.5314	22.9847	21.6841	23.5933	22.2372
FETUB_HUMAN	Q9UGM5	Fetuin-B (16G2) (Fetuin-like protein IRL685) (Gugu)	FETUB	42055	382	6.52	Other Plasma Proteins	Secreted {ECO:0000250}.	GO:0004869; GO:0005576; GO:0007338; GO:0007339; GO:0008191; GO:0010951; GO:0070062	199000	112263	676168	165413	70699.7	1078915	115591	54311.6	489552	429151	341024	2175435	575178	249986	3326345	336394	212430	2026560	329047	438343	219818	981870	1.38384e+06	858461	17.6003	16.7765	19.367	17.3357	16.1094	20.0411	16.8187	15.729	18.9011	18.7111	18.3795	21.0529	19.1336	17.9315	21.6655	18.3598
FHL1_HUMAN	Q13642	Four and a half LIM domains protein 1 (FHL-1) (Skeletal muscle LIM-protein 1) (SLIM) (SLIM-1)	FHL1	36263	323	9.25	Tissue Leakage	[Isoform 2]: Nucleus. Cytoplasm, cytosol. Note=Predominantly nuclear in myoblasts but is cytosolic in differentiated myotubes.	GO:0003254; GO:0005634; GO:0005737; GO:0005829; GO:0005886; GO:0005925; GO:0007517; GO:0009887; GO:0010972; GO:0030154; GO:0030308; GO:0043268; GO:0044325; GO:0046872; GO:1901016; GO:2000134	24600	125757	226899	43824.4	193532	343239	41493.3	154367	267242							25755.3	39391.6	53027.8	125757	193532	154367			39391.6	14.5873	16.9403	17.7917	15.4194	17.5622	18.3889	15.3406	17.236	18.0278							14.6526
FHR1_HUMAN	Q03591	Complement factor H-related protein 1 (FHR-1) (H factor-like protein 1) (FHL-1) (H-factor-like 1) (H36)	CFHR1	37651	330	7.1	Complement	Secreted.	GO:0001851; GO:0005576; GO:0005615; GO:0006956; GO:0032091; GO:0032991; GO:0042802; GO:0051838; GO:0072562	509000	119950	2341095	318344	155090	784953	166776	294428	3088915										989987	419462	1183373				18.9571	16.8721	21.1588	18.2802	17.2427	19.5822	17.3476	18.1676	21.5587
FHR3_HUMAN	Q02985	Complement factor H-related protein 3 (FHR-3) (DOWN16) (H factor-like protein 3)	CFHR3	37323	330	7.79	Complement	Secreted.	GO:0001851; GO:0005615; GO:0006956; GO:0070062; GO:0072562	24300	23290.8	240618	9641.44	30659.7	20150.6	128347	21689.4	235006	119640	8443.3	282254	162461	57798.8	110130	55827.1	55606.4	612071	96084.5	20150.6	128347	136779	110130	241168	14.5713	14.5075	17.8764	13.235	14.9041	14.2985	16.9697	14.4047	17.8423	16.8683	13.0436	18.1066	17.3097	15.8188	16.7488	15.7687
FHR5_HUMAN	Q9BXR6	Complement factor H-related protein 5 (FHR-5)	CFHR5	64419	569	6.87	Complement	Secreted.	GO:0001851; GO:0005576; GO:0005615; GO:0006956; GO:0006957; GO:0032091; GO:0032991; GO:0042802; GO:0046982; GO:0051838	214000	954368	1694870	708437	3582696	6456955	1516555	4.92711e+06	8337670	501583	407432	313280				42478.9	116507	190535	954368	3582696	4.92711e+06	407432		116507	17.7063	19.8642	20.6927	19.4343	21.7726	22.6224	20.5324	22.2323	22.9912	18.9361	18.6362	18.2571				15.3745
FIBA_HUMAN	P02671	Fibrinogen alpha chain [Cleaved into: Fibrinopeptide A; Fibrinogen alpha chain]	FGA	94973	866	3.92	Coagulation	Secreted {ECO:0000269|PubMed:19296670, ECO:0000269|PubMed:9628725}.	GO:0002250; GO:0005102; GO:0005198; GO:0005201; GO:0005576; GO:0005577; GO:0005615; GO:0005783; GO:0005788; GO:0005886; GO:0007160; GO:0009897; GO:0009986; GO:0031091; GO:0031093; GO:0031639; GO:0034116; GO:0042730; GO:0043152; GO:0045087; GO:0045907; GO:0045921; GO:0046872; GO:0050714; GO:0051258; GO:0051592; GO:0062023; GO:0065003; GO:0070062; GO:0070374; GO:0070527; GO:0072377; GO:0072378; GO:…	104000000	54722200	388735500	79637200	54187900	464405000	46081200	39464050	326334000	17935600	11532400	149944500	26005300	19189000	162662000	11377260	16943600	58080300	1.82602e+08	1.9941e+08	1.37293e+08	5.98042e+07	6.92854e+07	2.88004e+07	26.6368	25.7056	28.5342	26.2469	25.6915	28.7908	25.4577	25.234	28.2818	24.0963	23.4592	27.1599	24.6323	24.1938	27.2773	23.4396
FIBB_HUMAN	P02675	Fibrinogen beta chain [Cleaved into: Fibrinopeptide B; Fibrinogen beta chain]	FGB	55928	491	4.14	Coagulation	Secreted {ECO:0000269|PubMed:10074346, ECO:0000269|PubMed:19296670, ECO:0000269|PubMed:9628725}.	GO:0002250; GO:0005102; GO:0005198; GO:0005201; GO:0005576; GO:0005577; GO:0005615; GO:0005783; GO:0005886; GO:0005938; GO:0007160; GO:0009897; GO:0009986; GO:0031091; GO:0031093; GO:0031639; GO:0034116; GO:0042730; GO:0043152; GO:0044320; GO:0045087; GO:0045202; GO:0045907; GO:0045921; GO:0050714; GO:0051087; GO:0051258; GO:0051592; GO:0062023; GO:0065003; GO:0070062; GO:0070374; GO:0070527; GO:…	46600000	38701950	659738000	46832100	41704300	489911000	39623700	34035350	833608500	9371460	9650190	147404500	12793150	17660200	108836200	4601100	13017750	89249400	248361450	192815800	3.02423e+08	5.54754e+07	46429850	35622750	25.4752	25.2059	29.2973	25.481	25.3137	28.8679	25.2399	25.0205	29.6348	23.1598	23.2021	27.1352	23.6089	24.074	26.6976	22.1335
FIBG_HUMAN	P02679	Fibrinogen gamma chain	FGG	51512	453	5.24	Coagulation	Secreted {ECO:0000269|PubMed:10074346, ECO:0000269|PubMed:19296670, ECO:0000269|PubMed:9628725}.	GO:0005102; GO:0005198; GO:0005201; GO:0005576; GO:0005577; GO:0005615; GO:0005788; GO:0005886; GO:0007160; GO:0009306; GO:0009897; GO:0009986; GO:0031091; GO:0031093; GO:0031639; GO:0034116; GO:0036345; GO:0042730; GO:0042802; GO:0045907; GO:0045921; GO:0046872; GO:0050714; GO:0050839; GO:0051258; GO:0051592; GO:0062023; GO:0065003; GO:0070062; GO:0070374; GO:0070527; GO:0071347; GO:0071354; GO:…	41900000	28969600	238678500	53259050	25307400	212717500	43481750	26245250	431664000	8978600	4937320	77796700	14976750	9942260	59376800	5473345	9266345	66059300	1.03198e+08	97094650	1.6713e+08	3.05709e+07	2.80986e+07	2.6933e+07	25.322	24.788	27.8305	25.6665	24.5931	27.6644	25.3739	24.6456	28.6853	23.0981	22.2353	26.2132	23.8362	23.2451	25.8234	22.384
FILA2_HUMAN	Q5D862	Filaggrin-2 (FLG-2) (Intermediate filament-associated and psoriasis-susceptibility protein) (Ifapsoriasin)	FLG2	248073	2391	8.45	Tissue Leakage	Cytoplasm {ECO:0000269|PubMed:19384417}. Cytoplasmic granule {ECO:0000269|PubMed:19384417}. Note=In the stratum corneum of the epidermis, dispersed diffusely throughout the cytoplasm, while in the stratum granulosum, localized within keratohyalin granules (PubMed:19384417, PubMed:21531719). In granular keratinocytes and in lower corneocytes, colocalizes with calpain-1/CAPN1. {ECO:0000269|PubMed:1…	GO:0001533; GO:0005198; GO:0005509; GO:0005576; GO:0005634; GO:0005737; GO:0007155; GO:0036457; GO:0046914; GO:0048730; GO:0061436; GO:1904724	5380	14580.5	23783.2													15925.5	15202.4	14479.3	14580.5					15202.4	12.3928	13.8318	14.5377													13.9591
FINC_HUMAN	P02751	Fibronectin (FN) (Cold-insoluble globulin) (CIG) [Cleaved into: Anastellin; Ugl-Y1; Ugl-Y2; Ugl-Y3]	FN1	272320	2477	5.25	Acute Phase	Secreted, extracellular space, extracellular matrix {ECO:0000305|PubMed:29100092}. Secreted {ECO:0000250|UniProtKB:P11276}.	GO:0001525; GO:0001932; GO:0002020; GO:0005102; GO:0005178; GO:0005201; GO:0005518; GO:0005576; GO:0005577; GO:0005604; GO:0005615; GO:0005788; GO:0005793; GO:0005886; GO:0006953; GO:0007044; GO:0007155; GO:0007160; GO:0007161; GO:0007229; GO:0007399; GO:0007507; GO:0008201; GO:0008284; GO:0008360; GO:0009611; GO:0010628; GO:0016324; GO:0016504; GO:0018149; GO:0031012; GO:0031093; GO:0033622; GO:…	1580000	1557475	6400975	1541380	1694105	9357090	1980360	1084346	7610850	1739825	3140615	24050700	2809225	2328340	17895500	1887190	2306785	13788500	3179970	4197525	3.55852e+06	9.64371e+06	7.67769e+06	5.99416e+06	20.5928	20.5708	22.6099	20.5558	20.6921	23.1576	20.9173	20.0484	22.8596	20.7305	21.5826	24.5196	21.4217	21.1509	24.0931	20.8478
FLNA_HUMAN	P21333	Filamin-A (FLN-A) (Actin-binding protein 280) (ABP-280) (Alpha-filamin) (Endothelial actin-binding protein) (Filamin-1) (Non-muscle filamin)	FLNA	280739	2647	5.7	Tissue Leakage	Cytoplasm, cell cortex {ECO:0000269|PubMed:16291724}. Cytoplasm, cytoskeleton {ECO:0000250|UniProtKB:Q8BTM8}. Perikaryon {ECO:0000250|UniProtKB:Q8BTM8}. Cell projection, growth cone {ECO:0000250|UniProtKB:Q8BTM8}. Note=Colocalizes with CPMR1 in the central region of DRG neuron growth cone (By similarity). Following SEMA3A stimulation of DRG neurons, colocalizes with F-actin (By similarity). {ECO:…	GO:0001525; GO:0001664; GO:0001837; GO:0001974; GO:0003007; GO:0003723; GO:0005080; GO:0005576; GO:0005634; GO:0005730; GO:0005737; GO:0005802; GO:0005829; GO:0005884; GO:0005886; GO:0005903; GO:0005911; GO:0005925; GO:0007195; GO:0007597; GO:0010572; GO:0010977; GO:0015459; GO:0015629; GO:0016020; GO:0016479; GO:0019900; GO:0021943; GO:0021987; GO:0030018; GO:0030036; GO:0030334; GO:0030863; GO:…	24800	41795.5	827796	115402	22499.5	586590	275844	55555.3	336366	240612	92519.7	967586	1.02731e+06	344926	2.44526e+06	1180130	156762	1528930	298117	241497	222589	433573	1.2725e+06	955274	14.5957	15.3511	19.6589	16.8163	14.4576	19.162	18.0735	15.7616	18.3597	17.8764	16.4975	19.884	19.9704	18.3959	21.2216	20.1705
FLNB_HUMAN	O75369	Filamin-B (FLN-B) (ABP-278) (ABP-280 homolog) (Actin-binding-like protein) (Beta-filamin) (Filamin homolog 1) (Fh1) (Filamin-3) (Thyroid autoantigen) (Truncated actin-binding protein) (Truncated ABP)	FLNB	278164	2602	5.47	Tissue Leakage	[Isoform 6]: Cytoplasm, cytoskeleton. Note=Polarized at the periphery of myotubes.	GO:0001725; GO:0003334; GO:0003382; GO:0003723; GO:0003779; GO:0005737; GO:0005829; GO:0005886; GO:0005903; GO:0005925; GO:0005938; GO:0007165; GO:0007519; GO:0015629; GO:0016020; GO:0030018; GO:0030036; GO:0042802; GO:0045296; GO:0045335; GO:0051015; GO:0070062; GO:0071346	2440	45949.5	89460.3				5399.86	21135.1	28635.7				963420	33169.5	1893670	101145	18539.3	6962.09	45949.5		18390.2		963420	42215.5	11.2519	15.4878	16.449				12.3987	14.3674	14.8055				19.8778	15.0176	20.8528	16.6261
FLOT1_HUMAN	O75955	Flotillin-1	FLOT1	47355	427	7.08	Tissue Leakage	Cell membrane; Peripheral membrane protein {ECO:0000269|PubMed:20682791}. Endosome {ECO:0000269|PubMed:20682791}. Membrane, caveola {ECO:0000250|UniProtKB:O08917}; Peripheral membrane protein {ECO:0000250|UniProtKB:O08917}. Melanosome {ECO:0000269|PubMed:17081065}. Membrane raft {ECO:0000269|PubMed:25893292}. Note=Identified by mass spectrometry in melanosome fractions from stage I to stage IV (P…	GO:0001819; GO:0001931; GO:0001934; GO:0002020; GO:0002090; GO:0005765; GO:0005768; GO:0005769; GO:0005815; GO:0005886; GO:0005901; GO:0005911; GO:0005912; GO:0005925; GO:0007409; GO:0009897; GO:0016020; GO:0016323; GO:0016600; GO:0022617; GO:0030027; GO:0031410; GO:0032092; GO:0032226; GO:0032728; GO:0033227; GO:0034116; GO:0034141; GO:0034451; GO:0034976; GO:0035023; GO:0035255; GO:0042383; GO:…							41033.4	12051.4	126004				12376.3	17471.5	14923.9	13514.2	26739.8	39965.4			59696.4		14923.9	26739.8							15.3245	13.5569	16.9431				13.5953	14.0927	13.8653	13.7222
FLOT2_HUMAN	Q14254	Flotillin-2 (Epidermal surface antigen) (ESA) (Membrane component chromosome 17 surface marker 1)	FLOT2	47064	428	5.19	Tissue Leakage	Cell membrane {ECO:0000269|PubMed:20682791}; Peripheral membrane protein {ECO:0000269|PubMed:20682791}. Membrane, caveola {ECO:0000269|PubMed:20682791}; Peripheral membrane protein {ECO:0000269|PubMed:20682791}. Endosome {ECO:0000269|PubMed:20682791}. Membrane {ECO:0000305}; Lipid-anchor {ECO:0000305}. Note=Membrane-associated protein of caveolae.	GO:0001931; GO:0002080; GO:0005768; GO:0005886; GO:0005901; GO:0005912; GO:0005925; GO:0007155; GO:0008544; GO:0010629; GO:0016020; GO:0016323; GO:0016600; GO:0030027; GO:0030139; GO:0031410; GO:0031982; GO:0032839; GO:0043123; GO:0043231; GO:0044291; GO:0044860; GO:0045661; GO:0048471; GO:0050821; GO:0070062; GO:0072659; GO:0098937; GO:0098978; GO:0099072; GO:1902992; GO:1903905							29002.8	84411.4	139820							16561	31215.5	45869.9			84411.4			31215.5							14.8239	16.3652	17.0932							14.0155
FSCN1_HUMAN	Q16658	Fascin (55 kDa actin-bundling protein) (Singed-like protein) (p55)	FSCN1	54530	493	6.81	Tissue Leakage	Cytoplasm, cytosol {ECO:0000269|PubMed:21706053, ECO:0000269|PubMed:9571235}. Cytoplasm, cell cortex {ECO:0000269|PubMed:21685497}. Cytoplasm, cytoskeleton {ECO:0000269|PubMed:21685497, ECO:0000269|PubMed:3525578, ECO:0000269|PubMed:9571235}. Cytoplasm, cytoskeleton, stress fiber {ECO:0000269|PubMed:21706053}. Cell projection, filopodium {ECO:0000269|PubMed:20137952, ECO:0000269|PubMed:21685497, …	GO:0001725; GO:0001726; GO:0002102; GO:0003723; GO:0003779; GO:0005737; GO:0005829; GO:0005856; GO:0005902; GO:0005911; GO:0005938; GO:0007043; GO:0007163; GO:0010592; GO:0015629; GO:0016477; GO:0030027; GO:0030035; GO:0030036; GO:0030046; GO:0030175; GO:0030426; GO:0030674; GO:0031253; GO:0032534; GO:0032956; GO:0035089; GO:0044393; GO:0045296; GO:0048870; GO:0051015; GO:0051017; GO:0051491; GO:…													609241	14711.1	1203770								609241														19.2167	13.8446	20.1991
FUS_HUMAN	P35637	RNA-binding protein FUS (75 kDa DNA-pairing protein) (Oncogene FUS) (Oncogene TLS) (POMp75) (Translocated in liposarcoma protein)	FUS	53426	526	9.4	Tissue Leakage	Nucleus {ECO:0000269|PubMed:19251627, ECO:0000269|PubMed:19251628, ECO:0000269|PubMed:24204307, ECO:0000269|PubMed:25453086, ECO:0000269|PubMed:30354839}. Note=Displays a punctate pattern inside the nucleus and is excluded from nucleoli. {ECO:0000269|PubMed:25453086}.	GO:0003677; GO:0003682; GO:0003712; GO:0003713; GO:0003723; GO:0003730; GO:0005634; GO:0005654; GO:0005737; GO:0006355; GO:0006357; GO:0008380; GO:0042802; GO:0043232; GO:0043484; GO:0046872; GO:0048255; GO:0051260; GO:0140693; GO:1905168; GO:1990000	165000	172612	404590	145394	122135	657674	115365	81552	277690				278982	17675.8	540289				247385	308401	158202		278982		17.3317	17.3972	18.6261	17.1496	16.8981	19.327	16.8158	16.3154	18.0831				18.0898	14.1095	19.0434
G3P_HUMAN	P04406	Glyceraldehyde-3-phosphate dehydrogenase (GAPDH) (EC 1.2.1.12) (Peptidyl-cysteine S-nitrosylase GAPDH) (EC 2.6.99.-)	GAPDH	36053	335	8.58	Tissue Leakage	Cytoplasm, cytosol {ECO:0000269|PubMed:12829261}. Nucleus {ECO:0000250|UniProtKB:P04797}. Cytoplasm, perinuclear region {ECO:0000269|PubMed:12829261}. Membrane {ECO:0000269|PubMed:12829261}. Cytoplasm, cytoskeleton {ECO:0000250|UniProtKB:P04797}. Note=Translocates to the nucleus following S-nitrosylation and interaction with SIAH1, which contains a nuclear localization signal (By similarity). Pos…	GO:0000226; GO:0001819; GO:0004365; GO:0005634; GO:0005737; GO:0005811; GO:0005829; GO:0005886; GO:0006006; GO:0006096; GO:0008017; GO:0010951; GO:0015630; GO:0016020; GO:0016241; GO:0017148; GO:0019828; GO:0031640; GO:0031965; GO:0031982; GO:0032481; GO:0035605; GO:0035606; GO:0042802; GO:0043123; GO:0043231; GO:0048471; GO:0050661; GO:0050821; GO:0050832; GO:0051287; GO:0051402; GO:0051873; GO:…	60300	123342	475294	80383.6	103080	1432745	291710	227037	1.15369e+06	76913.4	71473.9	515848	222340	300216	1.29024e+07	369122	170028	766400	219662	538736	557479	221412	4.47498e+06	435183	15.881	16.9123	18.8585	16.2946	16.6534	20.4504	18.1542	17.7926	20.1378	16.2309	16.1251	18.9766	17.7624	18.1956	23.6211	18.4937
G6PD_HUMAN	P11413	Glucose-6-phosphate 1-dehydrogenase (G6PD) (EC 1.1.1.49)	G6PD	59257	515	6.41	Tissue Leakage	Cytoplasm, cytosol {ECO:0000269|PubMed:35122041, ECO:0000269|PubMed:743300}. Membrane; Peripheral membrane protein {ECO:0000269|PubMed:743300}.	GO:0004345; GO:0005536; GO:0005737; GO:0005829; GO:0006006; GO:0006098; GO:0006629; GO:0006695; GO:0006739; GO:0006740; GO:0006749; GO:0009051; GO:0009898; GO:0010041; GO:0010734; GO:0014070; GO:0016020; GO:0019322; GO:0021762; GO:0032094; GO:0034451; GO:0034599; GO:0042802; GO:0042803; GO:0043231; GO:0043249; GO:0043523; GO:0045471; GO:0046390; GO:0050661; GO:0051156; GO:0061052; GO:0070062; GO:…										7798.96	164357	86078	506614	20195.7	993032	20789.9	26271.8	31753.7				86078	506614	26271.8										12.9291	17.3265	16.3934	18.9505	14.3018	19.9215	14.3436
G6PI_HUMAN	P06744	Glucose-6-phosphate isomerase (GPI) (EC 5.3.1.9) (Autocrine motility factor) (AMF) (Neuroleukin) (NLK) (Phosphoglucose isomerase) (PGI) (Phosphohexose isomerase) (PHI) (Sperm antigen 36) (SA-36)	GPI	63147	558	8.44	Tissue Leakage	Cytoplasm {ECO:0000269|PubMed:11437381}. Secreted {ECO:0000269|PubMed:11437381}.	GO:0001701; GO:0001707; GO:0002639; GO:0004347; GO:0005125; GO:0005576; GO:0005829; GO:0005975; GO:0006094; GO:0006096; GO:0006959; GO:0007599; GO:0007611; GO:0008083; GO:0010595; GO:0016020; GO:0031625; GO:0032355; GO:0032570; GO:0033574; GO:0034101; GO:0034774; GO:0035902; GO:0035994; GO:0042593; GO:0043524; GO:0046686; GO:0048029; GO:0051156; GO:0060170; GO:0070062; GO:0097367; GO:1904813							95602.1	173261	17943.2				1.0332e+06	33294.7	2033100	63860.1	37647.5	90072.8			95602.1		1.0332e+06	63860.1							16.5448	17.4026	14.1311				19.9787	15.023	20.9552	15.9626
GALA_HUMAN	P22466	Galanin peptides [Cleaved into: Galanin; Galanin message-associated peptide (GMAP)]	GAL	13302	123	8.6	Other Plasma Proteins	Secreted {ECO:0000269|PubMed:1370155, ECO:0000269|PubMed:1722333}.	GO:0004966; GO:0005184; GO:0005576; GO:0005615; GO:0007218; GO:0007631; GO:0009410; GO:0010737; GO:0019933; GO:0030073; GO:0030141; GO:0031763; GO:0031764; GO:0031765; GO:0031766; GO:0031943; GO:0032868; GO:0035902; GO:0043025; GO:0043065; GO:0043627; GO:0045944; GO:0050672; GO:0051464; GO:0051795; GO:1902608	19200	55656.4	92153.4				33100.5	34692.1	36283.6	3760.54	246811	489862	13681.9	634611	1255540				55656.4		34692.1	246811	634611		14.2258	15.7643	16.4917				15.0146	15.0823	15.147	11.8767	17.913	18.902	13.74	19.2755	20.2599
GANAB_HUMAN	Q14697	Neutral alpha-glucosidase AB (EC 3.2.1.207) (Alpha-glucosidase 2) (Glucosidase II subunit alpha)	GANAB	106874	944	5.58	Tissue Leakage	Endoplasmic reticulum {ECO:0000269|PubMed:33097077, ECO:0000305|PubMed:10929008}. Golgi apparatus {ECO:0000250|UniProtKB:P79403}. Melanosome {ECO:0000269|PubMed:17081065}. Note=Identified by mass spectrometry in melanosome fractions from stage I to stage IV. {ECO:0000269|PubMed:17081065}.	GO:0003723; GO:0005788; GO:0005794; GO:0005975; GO:0006491; GO:0016020; GO:0017177; GO:0030246; GO:0033919; GO:0042470; GO:0043231; GO:0070062; GO:0090599													1.80422e+06	18390.1	3590040	11342	23078.8	34815.5					1.80422e+06	23078.8													20.7829	14.1666	21.7756	13.4694
GBB1_HUMAN	P62873	Guanine nucleotide-binding protein G(I)/G(S)/G(T) subunit beta-1 (Transducin beta chain 1)	GNB1	37377	340	5.6	Tissue Leakage	Uncharacterized	GO:0003924; GO:0005737; GO:0005765; GO:0005829; GO:0005834; GO:0005886; GO:0007165; GO:0007186; GO:0007191; GO:0007200; GO:0007213; GO:0007265; GO:0008283; GO:0016020; GO:0030159; GO:0044877; GO:0045202; GO:0050909; GO:0051020; GO:0060041; GO:0070062; GO:0071380; GO:0071870; GO:0097381; GO:1903561													50435.6	64814.5	522246	71768.2	12593.4	188653					212499	91004.9													15.6222	15.984	18.9944	16.1311
GELS_HUMAN	P06396	Gelsolin (AGEL) (Actin-depolymerizing factor) (ADF) (Brevin)	GSN	85698	782	5.72	Tissue Leakage	[Isoform 1]: Secreted.	GO:0002102; GO:0003779; GO:0005509; GO:0005546; GO:0005576; GO:0005615; GO:0005737; GO:0005829; GO:0005886; GO:0005925; GO:0006911; GO:0007015; GO:0007417; GO:0008154; GO:0010628; GO:0014891; GO:0015629; GO:0016528; GO:0030027; GO:0030031; GO:0030041; GO:0030042; GO:0030478; GO:0030864; GO:0031648; GO:0034774; GO:0035994; GO:0036313; GO:0042989; GO:0045159; GO:0045335; GO:0046597; GO:0051014; GO:…	11700000	11465400	79036700	12745450	10163880	104573000	9609530	10874250	61735500	2592125	3566610	26107600	3718605	3782855	22275300	3047345	3410745	25206350	3.4074e+07	42494110	2.74064e+07	10755445	9.92559e+06	1.05548e+07	23.4825	23.4508	26.236	23.6035	23.2769	26.6399	23.196	23.3744	25.8796	21.3057	21.7661	24.638	21.8263	21.851	24.4089	21.5391
GLTD2_HUMAN	A6NH11	Glycolipid transfer protein domain-containing protein 2	GLTPD2	31642	291	10.19	Tissue Leakage	Uncharacterized	GO:0005829; GO:0035627; GO:0120009; GO:1902387; GO:1902388	79500	61795.3	44113.5													8786.84	47400.2	86013.5	61795.3					47400.2	16.2783	15.9152	15.4289													13.1011
GNA12_HUMAN	Q03113	Guanine nucleotide-binding protein subunit alpha-12 (G alpha-12) (G-protein subunit alpha-12)	GNA12	44279	381	9.84	Tissue Leakage	Cell membrane {ECO:0000269|PubMed:15240885, ECO:0000269|PubMed:15980433}; Lipid-anchor {ECO:0000250|UniProtKB:Q63210}. Lateral cell membrane {ECO:0000269|PubMed:15525651}; Lipid-anchor {ECO:0000250|UniProtKB:Q63210}. Cytoplasm {ECO:0000269|PubMed:15240885}. Note=CDH1 enhances cell membrane localization. {ECO:0000269|PubMed:15240885}.	GO:0001701; GO:0003924; GO:0005525; GO:0005737; GO:0005834; GO:0005886; GO:0005925; GO:0007186; GO:0007188; GO:0007266; GO:0007596; GO:0008217; GO:0008360; GO:0009410; GO:0010762; GO:0016328; GO:0019888; GO:0030154; GO:0031526; GO:0031683; GO:0031752; GO:0032006; GO:0032434; GO:0032516; GO:0042733; GO:0043005; GO:0043025; GO:0046872; GO:0051721; GO:1904706; GO:1904753													121238	50118	85677.8	108171	163470	218768					85677.8	163470													16.8875	15.613	16.3866	16.723
GNAI2_HUMAN	P04899	Guanine nucleotide-binding protein G(i) subunit alpha-2 (Adenylate cyclase-inhibiting G alpha protein)	GNAI2	40451	355	5.34	Tissue Leakage	Cytoplasm {ECO:0000269|PubMed:17635935}. Cytoplasm, cytoskeleton, microtubule organizing center, centrosome {ECO:0000269|PubMed:17635935}. Cell membrane {ECO:0000269|PubMed:17635935}. Membrane {ECO:0000305}; Lipid-anchor {ECO:0000305}. Note=Localizes in the centrosomes of interphase and mitotic cells. Detected at the cleavage furrow and/or the midbody.	GO:0001664; GO:0001973; GO:0003924; GO:0005525; GO:0005654; GO:0005737; GO:0005813; GO:0005829; GO:0005834; GO:0005886; GO:0007049; GO:0007165; GO:0007186; GO:0007189; GO:0007193; GO:0007194; GO:0007213; GO:0007214; GO:0007584; GO:0008283; GO:0008284; GO:0016020; GO:0030335; GO:0030425; GO:0030496; GO:0031683; GO:0032930; GO:0035810; GO:0044297; GO:0045202; GO:0045955; GO:0046628; GO:0046872; GO:…													103098	51918.3	77508.1								77508.1														16.6537	15.664	16.2421
GNAQ_HUMAN	P50148	Guanine nucleotide-binding protein G(q) subunit alpha (Guanine nucleotide-binding protein alpha-q)	GNAQ	42142	359	5.48	Tissue Leakage	Cell membrane {ECO:0000269|PubMed:19001095}; Lipid-anchor {ECO:0000269|PubMed:19001095}. Golgi apparatus {ECO:0000269|PubMed:19001095}. Nucleus {ECO:0000250|UniProtKB:P21279}. Nucleus membrane {ECO:0000250|UniProtKB:P21279}. Note=Colocalizes with the adrenergic receptors, ADREN1A and ADREN1B, at the nuclear membrane of cardiac myocytes. {ECO:0000250|UniProtKB:P21279}.	GO:0001508; GO:0001664; GO:0001750; GO:0003924; GO:0005096; GO:0005525; GO:0005737; GO:0005765; GO:0005794; GO:0005834; GO:0005886; GO:0006469; GO:0007189; GO:0007202; GO:0007213; GO:0007215; GO:0007596; GO:0007603; GO:0009649; GO:0010543; GO:0031683; GO:0031965; GO:0045202; GO:0046872; GO:0050821; GO:0060158; GO:0060828; GO:0070062													53414.2	30999.6	42206.9	53944.8	108499	163054					42206.9	108499													15.7049	14.92	15.3652	15.7192
GNAZ_HUMAN	P19086	Guanine nucleotide-binding protein G(z) subunit alpha (G(x) alpha chain) (Gz-alpha)	GNAZ	40924	355	7.66	Tissue Leakage	Membrane; Lipid-anchor.	GO:0001664; GO:0003924; GO:0005525; GO:0005635; GO:0005737; GO:0005783; GO:0005834; GO:0005886; GO:0007186; GO:0007188; GO:0007193; GO:0010855; GO:0030425; GO:0031683; GO:0031821; GO:0044297; GO:0046676; GO:0046872; GO:0098664													37554.1	5311.01	21432.6	21619.7	32546.3	43472.8					21432.6	32546.3													15.1967	12.3748	14.3875	14.4001
GNPTG_HUMAN	Q9UJJ9	N-acetylglucosamine-1-phosphotransferase subunit gamma (GlcNAc-1-phosphotransferase subunit gamma) (UDP-N-acetylglucosamine-1-phosphotransferase subunit gamma)	GNPTG	33974	305	6.33	Other Plasma Proteins	Secreted {ECO:0000269|PubMed:15532026}. Golgi apparatus {ECO:0000269|PubMed:15532026, ECO:0000269|PubMed:26108976, ECO:0000269|PubMed:27038293}.	GO:0000139; GO:0003976; GO:0005794; GO:0016256; GO:0017177; GO:0042803; GO:0046835; GO:0070062; GO:0070622	48300	29406.6	80329.6				75580.3	30447.4	119374	35881.5	56296	76710.5	54860.2	36735.6	45797.9	35434.9	22227	48642.9	52692.8		75133.9	56296	45797.9	35434.9	15.561	14.8439	16.2936				16.2057	14.894	16.8651	15.131	15.7807	16.2271	15.7435	15.1649	15.483	15.1129
GP1BA_HUMAN	P07359	Platelet glycoprotein Ib alpha chain (GP-Ib alpha) (GPIb-alpha) (GPIbA) (Glycoprotein Ibalpha) (Antigen CD42b-alpha) (CD antigen CD42b) [Cleaved into: Glycocalicin]	GP1BA	71540	652	5.83	Tissue Leakage	Membrane; Single-pass type I membrane protein.	GO:0000902; GO:0005615; GO:0005886; GO:0007155; GO:0007166; GO:0007596; GO:0007597; GO:0009897; GO:0009986; GO:0010572; GO:0015057; GO:0016020; GO:0030168; GO:0030193; GO:0031012; GO:0035855; GO:0042730; GO:0051209; GO:0070062; GO:1903238; GO:1990779	5860	29991.3	54122.9				38509.4	115683	192856				184813	89705.6	137259	178634	33899.8	918337	29991.3		115683		137259	376957	12.5166	14.8723	15.724				15.2329	16.8198	17.5572				17.4957	16.4529	17.0665	17.4466
GP1BB_HUMAN	P13224	Platelet glycoprotein Ib beta chain (GP-Ib beta) (GPIb-beta) (GPIbB) (Antigen CD42b-beta) (CD antigen CD42c)	GP1BB	21718	206	9.3	Tissue Leakage	Membrane; Single-pass type I membrane protein.	GO:0004888; GO:0005886; GO:0007155; GO:0007166; GO:0007597; GO:0010572; GO:0030168; GO:0035855; GO:0042802; GO:0051209; GO:1990779							138869	9105.31	140160				607194	214367	410780	809628	101578	466540			96045		410780	459249							17.0834	13.1525	17.0967				19.2118	17.7097	18.648	19.6269
GPDM_HUMAN	P43304	Glycerol-3-phosphate dehydrogenase, mitochondrial (GPD-M) (GPDH-M) (EC 1.1.5.3) (mitohondrial glycerophosphate dehydrogenase gene) (mGDH) (mtGPD)	GPD2	80853	727	6.3	Tissue Leakage	Mitochondrion.	GO:0004368; GO:0005509; GO:0005739; GO:0005743; GO:0006072; GO:0006127; GO:0009331; GO:0019563													17787.5	6614.84	12201.2	26909.2	41981	57052.8					12201.2	41981													14.1186	12.6915	13.5747	14.7158
GPIX_HUMAN	P14770	Platelet glycoprotein IX (GP-IX) (GPIX) (Glycoprotein 9) (CD antigen CD42a)	GP9	19046	177	6.14	Tissue Leakage	Membrane; Single-pass type I membrane protein.	GO:0005886; GO:0007155; GO:0007596; GO:0007597; GO:0010572; GO:0035855; GO:0051209; GO:1990779							123695	91046	58396.9				197298	151072	174185	278549	73823.2	434873			91046		174185	262415							16.9164	16.4743	15.8336				17.59	17.2049	17.4103	18.0876
GPV_HUMAN	P40197	Platelet glycoprotein V (GPV) (Glycoprotein 5) (CD antigen CD42d)	GP5	60959	560	9.62	Tissue Leakage	Membrane; Single-pass type I membrane protein.	GO:0005886; GO:0007155; GO:0007596; GO:0007597; GO:0010572; GO:0035855; GO:0051209; GO:0070062; GO:1990779													19613.6	29357.8	24485.7	28910.6	24744.2	438995					24485.7	164217													14.2596	14.8415	14.5797	14.8193
GPX1_HUMAN	P07203	Glutathione peroxidase 1 (GPx-1) (GSHPx-1) (EC 1.11.1.9) (Cellular glutathione peroxidase) (Phospholipid-hydroperoxide glutathione peroxidase GPX1) (EC 1.11.1.12)	GPX1	22088	203	6.15	Tissue Leakage	Cytoplasm {ECO:0000250|UniProtKB:P11352}. Mitochondrion {ECO:0000250|UniProtKB:P11352}.	GO:0001659; GO:0001885; GO:0002862; GO:0004602; GO:0005737; GO:0005739; GO:0005759; GO:0005829; GO:0006641; GO:0006749; GO:0007605; GO:0008631; GO:0009410; GO:0009609; GO:0009650; GO:0009725; GO:0010269; GO:0010332; GO:0017124; GO:0019369; GO:0019372; GO:0032355; GO:0033194; GO:0033197; GO:0033599; GO:0034599; GO:0035094; GO:0040029; GO:0042311; GO:0042542; GO:0042744; GO:0043154; GO:0043403; GO:…																19457.8	32850.9	46243.9						32850.9																14.2481
GPX3_HUMAN	P22352	Glutathione peroxidase 3 (GPx-3) (GSHPx-3) (EC 1.11.1.9) (Extracellular glutathione peroxidase) (Plasma glutathione peroxidase) (GPx-P) (GSHPx-P)	GPX3	25552	226	7.85	Other Plasma Proteins	Secreted.	GO:0004602; GO:0005576; GO:0005615; GO:0006982; GO:0008430; GO:0042744; GO:0042802; GO:0070062	57600	93986.9	100351	59027.3	134154	96590.8	56306.4	42664.6	193042	37345.8	100284	68814.9	81931.4	292862	411742	235928	888948	1230125	83988.6	96590.8	97337.5	68814.9	262178	785001	15.8145	16.5202	16.6147	15.8491	17.0335	16.5596	15.781	15.3808	17.5586	15.1887	16.6137	16.0704	16.3221	18.1599	18.6514	17.848
GRP75_HUMAN	P38646	Stress-70 protein, mitochondrial (75 kDa glucose-regulated protein) (GRP-75) (Heat shock 70 kDa protein 9) (Heat shock protein family A member 9) (Mortalin) (MOT) (Peptide-binding protein 74) (PBP74)	HSPA9	73680	679	5.44	Tissue Leakage	Mitochondrion {ECO:0000269|PubMed:22002106, ECO:0000269|PubMed:26702583}. Nucleus, nucleolus {ECO:0000269|PubMed:22002106, ECO:0000269|PubMed:24625977}. Cytoplasm {ECO:0000269|PubMed:24625977}. Mitochondrion matrix {ECO:0000250|UniProtKB:P48721}.	GO:0001401; GO:0003723; GO:0005524; GO:0005634; GO:0005730; GO:0005737; GO:0005739; GO:0005743; GO:0005744; GO:0005759; GO:0005925; GO:0006611; GO:0006886; GO:0007007; GO:0016226; GO:0016887; GO:0030218; GO:0031072; GO:0031625; GO:0042026; GO:0042645; GO:0043066; GO:0044183; GO:0045646; GO:0045647; GO:0051082; GO:0051085; GO:0070062; GO:0140275; GO:0140662; GO:1902037; GO:1903707													924802	15473.6	1834130	13745.4	17252.4	16506.7					924802	15834.8													19.8188	13.9175	20.8067	13.7467
GSTP1_HUMAN	P09211	Glutathione S-transferase P (EC 2.5.1.18) (GST class-pi) (GSTP1-1)	GSTP1	23356	210	5.44	Tissue Leakage	Cytoplasm {ECO:0000269|PubMed:19269317}. Mitochondrion {ECO:0000269|PubMed:19269317}. Nucleus {ECO:0000269|PubMed:19269317}. Note=The 83 N-terminal amino acids function as un uncleaved transit peptide, and arginine residues within it are crucial for mitochondrial localization.	GO:0000302; GO:0002674; GO:0004364; GO:0004602; GO:0005504; GO:0005576; GO:0005615; GO:0005634; GO:0005737; GO:0005739; GO:0005829; GO:0006469; GO:0006693; GO:0006749; GO:0006805; GO:0007417; GO:0008432; GO:0009890; GO:0010804; GO:0019207; GO:0031982; GO:0032691; GO:0032720; GO:0032872; GO:0032873; GO:0032930; GO:0034774; GO:0035726; GO:0035730; GO:0035731; GO:0035732; GO:0043066; GO:0043124; GO:…							19614.5	24528	14701				26229.5	13362.9	1126790	33191.6	24571	10314.9			19614.5		388794	22692.5							14.2596	14.5821	13.8436				14.6789	13.7059	20.1038	15.0185
GTR14_HUMAN	Q8TDB8	Solute carrier family 2, facilitated glucose transporter member 14 (Glucose transporter type 14) (GLUT-14)	SLC2A14	56320	520	8	Tissue Leakage	Cell membrane {ECO:0000269|PubMed:27460888}; Multi-pass membrane protein {ECO:0000255}.	GO:0005355; GO:0005634; GO:0005886; GO:0007283; GO:0016020; GO:0016235; GO:0030154; GO:0033300; GO:0046323; GO:0055056; GO:0070837; GO:1904659							29712	113092	196472				272684	147242	209963	281210	52432.2	445459			113092		209963	259700							14.8588	16.7871	17.584				18.0569	17.1678	17.6798	18.1013
H12_HUMAN	P16403	Histone H1.2 (Histone H1c) (Histone H1d) (Histone H1s-1)	H1-2	21365	213	10.94	Tissue Leakage	Nucleus. Chromosome. Note=Mainly localizes in euchromatin. Distribution goes in parallel with DNA concentration.	GO:0000122; GO:0000786; GO:0000791; GO:0003690; GO:0003723; GO:0005634; GO:0006334; GO:0030261; GO:0030527; GO:0031490; GO:0031492; GO:0045910	46900	84385	283740	65326.8	298432	620562	47521.7	430070	376158				4.99316e+06	112831	9873490	19548.8	36772.4	28160.6	138352	328107	284583		4.99316e+06	28160.6	15.5182	16.3647	18.1142	15.9954	18.187	19.2432	15.5363	18.7142	18.521				22.2515	16.7838	23.2351	14.2548
H15_HUMAN	P16401	Histone H1.5 (Histone H1a) (Histone H1b) (Histone H1s-3)	H1-5	22580	226	10.91	Tissue Leakage	Nucleus {ECO:0000269|PubMed:10997781, ECO:0000269|PubMed:15911621}. Chromosome. Note=Mainly localizes with heterochromatin (PubMed:15911621). Associates with actively transcribed chromatin and not heterochromatin (PubMed:10997781). {ECO:0000269|PubMed:10997781, ECO:0000269|PubMed:15911621}.	GO:0000122; GO:0000785; GO:0000786; GO:0000792; GO:0003690; GO:0003723; GO:0005634; GO:0005654; GO:0005694; GO:0005730; GO:0006325; GO:0006334; GO:0007517; GO:0030261; GO:0030527; GO:0031490; GO:0031492; GO:0042826; GO:0045910; GO:0050821; GO:0071169	13100	26550.8	125621	14882.6	93868.2	224998	10574.4	116220	163668				2721203	126316	5316090				55087.3	111250	96820.7		2721203		13.6762	14.6965	16.9387	13.8613	16.5183	17.7796	13.3683	16.8265	17.3204				21.3758	16.9467	22.3419
H2A1B_HUMAN	P04908	Histone H2A type 1-B/E (Histone H2A.2) (Histone H2A/a) (Histone H2A/m)	H2AC4	14135	130	11.05	Tissue Leakage	Nucleus. Chromosome.	GO:0000786; GO:0003677; GO:0005634; GO:0006325; GO:0008285; GO:0030527; GO:0031492; GO:0043505; GO:0046982; GO:0061644; GO:0070062; GO:0070828	71800	220822	146324	107366	48155.8	77760.7	333264	343959	338611	79515.7	210720	145118	337642	251954	294798	515630	305889	410759	146324	77760.7	338611	145118	294798	410759	16.1322	17.7525	17.1588	16.7122	15.5554	16.2468	18.3463	18.3919	18.3693	16.279	17.685	17.1469	18.3651	17.9428	18.1694	18.976
H2B1C_HUMAN	P62807	Histone H2B type 1-C/E/F/G/I (Histone H2B.1 A) (Histone H2B.a) (H2B/a) (Histone H2B.g) (H2B/g) (Histone H2B.h) (H2B/h) (Histone H2B.k) (H2B/k) (Histone H2B.l) (H2B/l)	H2BC4	13906	126	10.32	Tissue Leakage	Nucleus. Chromosome.	GO:0000786; GO:0002227; GO:0003677; GO:0005615; GO:0005634; GO:0005654; GO:0005829; GO:0006334; GO:0019731; GO:0030527; GO:0042802; GO:0046982; GO:0050830; GO:0061844; GO:0070062	33200	259708	853038	80953.9	178671	4029080	182110	446158	1676985	37396.7	148906	318984	228663	541636	60529400	223344	132205	142485	381983	1.42957e+06	768418	168429	2.04332e+07	166011	15.019	17.9865	19.7023	16.3048	17.4469	21.942	17.4745	18.7672	20.6774	15.1906	17.184	18.2831	17.8029	19.047	25.8511	17.7689
H31T_HUMAN	Q16695	Histone H3.1t (H3/t) (H3t) (H3/g) (Histone H3.4)	H3-4	15508	136	11.13	Tissue Leakage	Nucleus. Chromosome.	GO:0000781; GO:0000786; GO:0003677; GO:0005634; GO:0005654; GO:0006325; GO:0006334; GO:0030527; GO:0046982; GO:0070062													3.10624e+06	303747	5908740								3.10624e+06														21.5667	18.2125	22.4944
H4_HUMAN	P62805	Histone H4	H4C1	11367	103	11.36	Tissue Leakage	Nucleus. Chromosome.	GO:0000781; GO:0000786; GO:0003677; GO:0003723; GO:0005576; GO:0005634; GO:0005654; GO:0006325; GO:0006334; GO:0016020; GO:0030527; GO:0032200; GO:0032991; GO:0043505; GO:0045653; GO:0046982; GO:0061644; GO:0070062	27400	161926	152344	52671.3	20445.5	1560249	179976	291427	467500	25889.1	149152	201058	221788	204746	7568556	320624	174164	145856	113890	544455	312968	125366	2.66503e+06	213548	14.7419	17.305	17.217	15.6847	14.3195	20.5733	17.4574	18.1528	18.8346	14.6601	17.1864	17.6173	17.7588	17.6435	22.8516	18.2905
HABP2_HUMAN	Q14520	Hyaluronan-binding protein 2 (EC 3.4.21.-) (Factor VII-activating protease) (Factor seven-activating protease) (FSAP) (Hepatocyte growth factor activator-like protein) (Plasma hyaluronan-binding protein) [Cleaved into: Hyaluronan-binding protein 2 50 kDa heavy chain; Hyaluronan-binding protein 2 50 kDa heavy chain alternate form; Hyaluronan-binding protein 2 27 kDa light chain; Hyaluronan-binding…	HABP2	62672	560	5.2	Other Plasma Proteins	Secreted {ECO:0000269|PubMed:8827452}. Note=Secreted as an inactive single-chain precursor and is then activated to a heterodimeric form.	GO:0004252; GO:0005509; GO:0005539; GO:0005576; GO:0005615; GO:0006508; GO:0007155; GO:0008233	112000	337669	563523	53243.6	278167	503090	48368.4	162856	277344	108676	486366	864056	150794	557815	964835	94226.8	227377	360526	337669	278167	162856	486366	557815	227377	16.7708	18.3653	19.1041	15.7003	18.0856	18.9405	15.5618	17.3132	18.0813	16.7297	18.8917	19.7208	17.2022	19.0894	19.8799	16.5238
HBA_HUMAN	P69905	Hemoglobin subunit alpha (Alpha-globin) (Hemoglobin alpha chain) [Cleaved into: Hemopressin]	HBA1;	15258	142	8.73	Tissue Leakage	Uncharacterized	GO:0004601; GO:0005344; GO:0005506; GO:0005576; GO:0005615; GO:0005829; GO:0005833; GO:0015670; GO:0015671; GO:0016020; GO:0019825; GO:0020037; GO:0030185; GO:0031720; GO:0031838; GO:0042542; GO:0042744; GO:0043177; GO:0070062; GO:0071682; GO:0072562	190000	91731.4	374321	152821	97792.3	1137949	563338	210791	890041	215502	56230.7	118345	63595.6	37377.7	1614260	164626	38454.9	595400	218781	462854	554723	130026	571744	266160	17.5379	16.4851	18.5139	17.2215	16.5774	20.118	19.1036	17.6855	19.7635	17.7173	15.7791	16.8526	15.9566	15.1899	20.6224	17.3288
HBB_HUMAN	P68871	Hemoglobin subunit beta (Beta-globin) (Hemoglobin beta chain) [Cleaved into: LVV-hemorphin-7; Spinorphin]	HBB	15998	147	6.81	Tissue Leakage	Uncharacterized	GO:0004601; GO:0005344; GO:0005576; GO:0005615; GO:0005829; GO:0005833; GO:0008217; GO:0015670; GO:0015671; GO:0019825; GO:0020037; GO:0030185; GO:0030492; GO:0031720; GO:0031721; GO:0031838; GO:0042542; GO:0042744; GO:0043177; GO:0045429; GO:0046872; GO:0070062; GO:0070293; GO:0070527; GO:0071682; GO:0072562; GO:0097746; GO:1904724; GO:1904813	1140000	513202	1840665	677424	577394	6412260	3115625	1032563	5397750	1138489	145828	738596	440397	208342	6610625	836214	192778	1896245	1163434	2.55569e+06	3.18198e+06	674304	2.41979e+06	975079	20.1161	18.9692	20.8118	19.3697	19.1392	22.6124	21.5711	19.9778	22.3639	20.1187	17.1539	19.4944	18.7484	17.6686	22.6564	19.6735
HBD_HUMAN	P02042	Hemoglobin subunit delta (Delta-globin) (Hemoglobin delta chain)	HBD	16055	147	7.97	Tissue Leakage	Uncharacterized	GO:0004601; GO:0005344; GO:0005829; GO:0005833; GO:0015670; GO:0015671; GO:0019825; GO:0020037; GO:0031720; GO:0031721; GO:0031838; GO:0042744; GO:0043177; GO:0046872; GO:0072562	26900	31775.6	36623.2				81519.2	87145.9	92772.6							18898.3	32247.3	45596.3	31775.6		87145.9			32247.3	14.7168	14.9556	15.1605				16.3149	16.4111	16.5014							14.206
HDGF_HUMAN	P51858	Hepatoma-derived growth factor (HDGF) (High mobility group protein 1-like 2) (HMG-1L2)	HDGF	26788	240	4.7	Tissue Leakage	[Isoform 3]: Nucleus {ECO:0000269|PubMed:26845719}. Cytoplasm {ECO:0000269|PubMed:26845719}. Secreted, extracellular exosome {ECO:0000269|PubMed:27926477}. Note=Secreted by exosomes and is located on the outer exosome surface. {ECO:0000269|PubMed:27926477}.	GO:0000122; GO:0000166; GO:0000978; GO:0001222; GO:0001227; GO:0003714; GO:0003723; GO:0003779; GO:0005576; GO:0005615; GO:0005634; GO:0005654; GO:0005737; GO:0006338; GO:0007165; GO:0008083; GO:0008201; GO:0015631; GO:0017053; GO:0034504; GO:0045944; GO:0051781; GO:0062023													746562	15654.3	1477470								746562														19.5099	13.9343	20.4947
HEMO_HUMAN	P02790	Hemopexin (Beta-1B-glycoprotein)	HPX	51676	462	6.43	Other Plasma Proteins	Secreted.	GO:0002639; GO:0002925; GO:0005576; GO:0005615; GO:0006879; GO:0015232; GO:0015886; GO:0020027; GO:0042168; GO:0042531; GO:0046872; GO:0060333; GO:0060335; GO:0062023; GO:0070062; GO:0071682; GO:0072562	4670000	1857180	16369950	2967380	2264230	9232520	2073040	3407670	6118400	5104335	489564	4221915	3119295	1103580	4625280	2967140	1.12862e+06	4953890	7633080	4.82138e+06	3866370	3.27194e+06	2949385	3.01655e+06	22.1556	20.8247	23.9645	21.5008	21.1106	23.1383	20.9833	21.7004	22.5447	22.2833	18.9011	22.0095	21.5728	20.0738	22.1411	21.5006
HEP2_HUMAN	P05546	Heparin cofactor 2 (Heparin cofactor II) (HC-II) (Protease inhibitor leuserpin-2) (HLS2) (Serpin D1)	SERPIND1	57071	499	6.26	Other Plasma Proteins	Uncharacterized	GO:0004866; GO:0004867; GO:0005576; GO:0005615; GO:0005788; GO:0006935; GO:0007596; GO:0008201; GO:0070062	1950000	1475225	7047395	1840615	1507055	8695740	1807100	973330	9019310	4155930	3271310	34505600	5429665	4143570	37418900	4641265	3447625	33845350	3491270	4014470	3.93325e+06	1.39776e+07	15664045	13978080	20.8959	20.4925	22.7487	20.8118	20.5233	23.0519	20.7852	19.8926	23.1046	21.9867	21.6414	25.0403	22.3724	21.9824	25.1573	22.1461
HGFA_HUMAN	Q04756	Hepatocyte growth factor activator (HGF activator) (HGFA) (EC 3.4.21.-) [Cleaved into: Hepatocyte growth factor activator short chain; Hepatocyte growth factor activator long chain]	HGFAC	70682	655	11.71	Coagulation	Secreted. Note=Secreted as an inactive single-chain precursor and is then activated to a heterodimeric form.	GO:0004252; GO:0005576; GO:0005615; GO:0005791; GO:0005829; GO:0006508; GO:0007596; GO:0008236; GO:0031638	48700	113613	178558	40196	105232	170268	17040.5	54847.7	92654.8	32671.9	106560	180448				23047	82728.5	142410	113613	105232	54847.7	106560		82728.5	15.5707	16.7938	17.446	15.2948	16.6832	17.3774	14.0567	15.7431	16.4996	14.9958	16.7013	17.4612				14.4923
HLAA_HUMAN	P04439	HLA class I histocompatibility antigen, A alpha chain (Human leukocyte antigen A) (HLA-A)	HLA-A	40841	365	5.55	Tissue Leakage	Cell membrane {ECO:0000269|PubMed:21263072, ECO:0000269|PubMed:25880248, ECO:0000269|PubMed:8805302}; Single-pass type I membrane protein {ECO:0000255}. Endoplasmic reticulum membrane {ECO:0000305|PubMed:8805302}; Single-pass type I membrane protein {ECO:0000255}.	GO:0000139; GO:0001913; GO:0001916; GO:0002419; GO:0002476; GO:0002485; GO:0002486; GO:0002502; GO:0002726; GO:0003723; GO:0005102; GO:0005615; GO:0005783; GO:0005789; GO:0005794; GO:0005797; GO:0005886; GO:0006955; GO:0009897; GO:0009986; GO:0012507; GO:0016020; GO:0016045; GO:0019731; GO:0019885; GO:0030670; GO:0030881; GO:0031901; GO:0032729; GO:0036037; GO:0042270; GO:0042590; GO:0042605; GO:…	27600	11852.2	67777.6	49101.5	11266.8	45713.4	27471.4	9865.63	39532.2				63551.7	27264.1	322728	51981.8	15391.8	48605.4	35740.8	35360.6	25623.1		137848	38659.7	14.752	13.5329	16.0485	15.5835	13.4598	15.4803	14.7456	13.2682	15.2707				15.9556	14.7347	18.3	15.6657
HLAB_HUMAN	P01889	HLA class I histocompatibility antigen, B alpha chain (Human leukocyte antigen B) (HLA-B)	HLA-B	40460	362	Uncharacterized	Tissue Leakage	Cell membrane {ECO:0000269|PubMed:25480565, ECO:0000269|PubMed:26439010, ECO:0000269|PubMed:9620674}; Single-pass type I membrane protein {ECO:0000255}. Endoplasmic reticulum membrane {ECO:0000305|PubMed:9620674}; Single-pass type I membrane protein {ECO:0000255}.	GO:0000139; GO:0001916; GO:0002250; GO:0002476; GO:0002486; GO:0002667; GO:0005102; GO:0005615; GO:0005783; GO:0005794; GO:0005886; GO:0006952; GO:0006955; GO:0009897; GO:0009986; GO:0012507; GO:0016020; GO:0016045; GO:0030667; GO:0030670; GO:0031901; GO:0032655; GO:0032675; GO:0042270; GO:0042605; GO:0042612; GO:0045087; GO:0046977; GO:0051087; GO:0055038; GO:0070062; GO:0098553; GO:2001198	343000	153425	532715	385683	100720	670646	151028	53611.4	248444							86887.4	3334.14	170441	343070	385683	151028			86887.4	18.3881	17.2272	19.023	18.5571	16.62	19.3552	17.2045	15.7103	17.9226							16.4069
HLAC_HUMAN	P10321	HLA class I histocompatibility antigen, C alpha chain (HLA-C) (HLA-Cw) (Human leukocyte antigen C)	HLA-C	40649	366	5.58	Tissue Leakage	Cell membrane {ECO:0000269|PubMed:18420581, ECO:0000269|PubMed:20972337, ECO:0000269|PubMed:28649982}; Single-pass type I membrane protein {ECO:0000255}. Endoplasmic reticulum membrane {ECO:0000305|PubMed:18420581}; Single-pass membrane protein {ECO:0000255}.	GO:0000139; GO:0001916; GO:0002250; GO:0002476; GO:0002486; GO:0005102; GO:0005615; GO:0005783; GO:0005794; GO:0005886; GO:0006955; GO:0009897; GO:0009986; GO:0012507; GO:0016020; GO:0030667; GO:0030670; GO:0031901; GO:0042605; GO:0042612; GO:0045087; GO:0046977; GO:0055038; GO:0070062; GO:0098553	235000	131186	27089.9				95229.8	63493.8	31757.8										131186		63493.8				17.844	17.0013	14.7255				16.5391	15.9543	14.9548
HLAE_HUMAN	P13747	HLA class I histocompatibility antigen, alpha chain E (MHC class I antigen E) [Cleaved into: Soluble HLA class I histocompatibility antigen, alpha chain E (sHLA-E)]	HLA-E	40058	358	5.68	Other Plasma Proteins	[Soluble HLA class I histocompatibility antigen, alpha chain E]: Secreted {ECO:0000269|PubMed:17179229}.	GO:0000139; GO:0001815; GO:0001916; GO:0002250; GO:0002476; GO:0002477; GO:0002486; GO:0002519; GO:0002639; GO:0002715; GO:0002717; GO:0002729; GO:0005102; GO:0005615; GO:0005886; GO:0006955; GO:0009897; GO:0009986; GO:0012507; GO:0019731; GO:0030670; GO:0030881; GO:0031901; GO:0032398; GO:0032736; GO:0032753; GO:0032759; GO:0032760; GO:0032815; GO:0032816; GO:0032819; GO:0036037; GO:0042130; GO:…	37600	24875.6	114514	23359.5	12749.1	18054.3													58995.5	18054.3					15.1983	14.6024	16.8052	14.5117	13.6381	14.1401
HMGN1_HUMAN	P05114	Non-histone chromosomal protein HMG-14 (High mobility group nucleosome-binding domain-containing protein 1)	HMGN1	10659	100	9.6	Tissue Leakage	Nucleus. Cytoplasm. Note=Cytoplasmic enrichment upon phosphorylation. The RNA edited version localizes to the nucleus.	GO:0000720; GO:0000785; GO:0001674; GO:0003677; GO:0003682; GO:0005634; GO:0005654; GO:0005737; GO:0006283; GO:0006325; GO:0006357; GO:0010224; GO:0010225; GO:0031492; GO:0032786; GO:0040034; GO:0048597; GO:0050678							61777.4	55930.8	67624.1												61777.4										15.9148	15.7714	16.0452
HNRDL_HUMAN	O14979	Heterogeneous nuclear ribonucleoprotein D-like (hnRNP D-like) (hnRNP DL) (AU-rich element RNA-binding factor) (JKT41-binding protein) (Protein laAUF1)	HNRNPDL	46438	420	9.59	Tissue Leakage	Nucleus {ECO:0000269|PubMed:11705999, ECO:0000269|PubMed:12406575}. Cytoplasm {ECO:0000269|PubMed:11705999, ECO:0000269|PubMed:12406575}. Note=Shuttles between the nucleus and the cytoplasm in a TNPO1-dependent manner. {ECO:0000269|PubMed:11705999, ECO:0000269|PubMed:12406575}.	GO:0003677; GO:0003690; GO:0003697; GO:0003723; GO:0005634; GO:0005654; GO:0005681; GO:0005829; GO:0006396; GO:0008143; GO:0010468; GO:0034046	33300	45131.6	90446.6	43760.3	59045.8	51403.1	15109.9	35223.9	86008.5										56298.8	51403.1	45447.4				15.024	15.4619	16.4648	15.4173	15.8495	15.6496	13.8832	15.1043	16.3922
HNRH1_HUMAN	P31943	Heterogeneous nuclear ribonucleoprotein H (hnRNP H) [Cleaved into: Heterogeneous nuclear ribonucleoprotein H, N-terminally processed]	HNRNPH1	49229	449	5.89	Tissue Leakage	Nucleus, nucleoplasm.	GO:0000398; GO:0003723; GO:0005634; GO:0005654; GO:0005829; GO:0006396; GO:0008266; GO:0016020; GO:0042802; GO:0043484; GO:0071013; GO:1990904							31850.7	45511.2	18190.1				11181.8	11643.3	1152330	14042.8	46786	30414.4			31850.7		391718	30414.4							14.959	15.4739	14.1509				13.4489	13.5072	20.1361	13.7775
HNRH3_HUMAN	P31942	Heterogeneous nuclear ribonucleoprotein H3 (hnRNP H3) (Heterogeneous nuclear ribonucleoprotein 2H9) (hnRNP 2H9)	HNRNPH3	36926	346	6.37	Tissue Leakage	Nucleus {ECO:0000269|PubMed:8999868}.	GO:0000398; GO:0003723; GO:0005634; GO:0005654; GO:0005681; GO:0006396; GO:0008380; GO:0030855; GO:0043484; GO:1990904	82800	72515.4	229528	62662.2	49662.2	276534	23824.2	21519	197744				879577	23793.5	1735360	88957.4	8368.6	48663	128295	129619	81029		879577	48663	16.3381	16.146	17.8083	15.9353	15.5999	18.0771	14.5401	14.3933	17.5933				19.7464	14.5383	20.7268	16.4408
HNRPC_HUMAN	P07910	Heterogeneous nuclear ribonucleoproteins C1/C2 (hnRNP C1/C2)	HNRNPC	33670	306	4.95	Tissue Leakage	Nucleus {ECO:0000269|PubMed:37599448}. Note=Component of ribonucleosomes.	GO:0000398; GO:0000785; GO:0001649; GO:0003723; GO:0003730; GO:0005576; GO:0005634; GO:0005654; GO:0005681; GO:0005697; GO:0005829; GO:0006338; GO:0008266; GO:0008380; GO:0015629; GO:0016020; GO:0031492; GO:0032211; GO:0032991; GO:0042802; GO:0070034; GO:0070062; GO:0070935; GO:0071013; GO:1990247							97515.1	42761.8	152268				690060	86049.6	1294070	505401	5231.14	1005570			97515.1		690060	505401							16.5733	15.384	17.2163				19.3964	16.3929	20.3035	18.9471
HNRPD_HUMAN	Q14103	Heterogeneous nuclear ribonucleoprotein D0 (hnRNP D0) (AU-rich element RNA-binding protein 1)	HNRNPD	38434	355	7.6	Tissue Leakage	Nucleus. Cytoplasm. Note=Localized in cytoplasmic mRNP granules containing untranslated mRNAs. Component of ribonucleosomes. Cytoplasmic localization oscillates diurnally.	GO:0001889; GO:0003680; GO:0003682; GO:0003723; GO:0005634; GO:0005654; GO:0005829; GO:0006355; GO:0006396; GO:0006401; GO:0010468; GO:0010629; GO:0014069; GO:0021549; GO:0032204; GO:0035925; GO:0042162; GO:0042752; GO:0042789; GO:0042826; GO:0045727; GO:0045893; GO:0045944; GO:0051592; GO:0051602; GO:0061158; GO:0070934; GO:0071230; GO:0071392; GO:0071732; GO:0097167; GO:0098978; GO:0106002; GO:…	107000	133910	477699	227382	153682	851006	312300	252780	739462				2976654	115598	5837710				239420	410690	434847		2976654		16.7025	17.0309	18.8657	17.7948	17.2296	19.6988	18.2526	17.9475	19.4961				21.5053	16.8188	22.477
HNRPK_HUMAN	P61978	Heterogeneous nuclear ribonucleoprotein K (hnRNP K) (Transformation up-regulated nuclear protein) (TUNP)	HNRNPK	50976	463	5.39	Tissue Leakage	Cytoplasm {ECO:0000269|PubMed:1729596}. Nucleus, nucleoplasm {ECO:0000269|PubMed:16360036, ECO:0000269|PubMed:1729596, ECO:0000269|PubMed:18775702, ECO:0000269|PubMed:22721921}. Cell projection, podosome {ECO:0000269|PubMed:22721921}. Note=Recruited to p53/TP53-responsive promoters, in the presence of functional p53/TP53 (PubMed:16360036). In case of ASFV infection, there is a shift in the locali…	GO:0000398; GO:0000785; GO:0002102; GO:0003677; GO:0003723; GO:0003729; GO:0005634; GO:0005654; GO:0005737; GO:0005925; GO:0006357; GO:0006396; GO:0007165; GO:0010494; GO:0010988; GO:0016020; GO:0019904; GO:0042802; GO:0042995; GO:0043066; GO:0045296; GO:0045892; GO:0045944; GO:0048024; GO:0048025; GO:0048260; GO:0070062; GO:0071013; GO:1902165; GO:1905599; GO:1990904	67100	87990.5	132388	91981.8	64066.4	189370	96654.6	82182.9	134613	7755.98	36420.7	22088.3	28217.5	22425.5	3884670	51753.7	40010.7	15633.1	95839.9	115139	104484	22088.3	1.31177e+06	35799.2	16.0349	16.4251	17.0144	16.4891	15.9673	17.5308	16.5606	16.3265	17.0385	12.9211	15.1525	14.431	14.7843	14.4528	21.8894	15.6594
HNRPM_HUMAN	P52272	Heterogeneous nuclear ribonucleoprotein M (hnRNP M)	HNRNPM	77516	730	8.85	Tissue Leakage	Nucleus, nucleolus {ECO:0000269|Ref.5}.	GO:0000380; GO:0000398; GO:0003723; GO:0003729; GO:0005634; GO:0005654; GO:0005681; GO:0005730; GO:0016020; GO:0016363; GO:0019904; GO:0042382; GO:0045202; GO:0062023; GO:0070062; GO:0071013													822196	23901.1	1620490								822196														19.6491	14.5448	20.628
HNRPQ_HUMAN	O60506	Heterogeneous nuclear ribonucleoprotein Q (hnRNP Q) (Glycine- and tyrosine-rich RNA-binding protein) (GRY-RBP) (NS1-associated protein 1) (Synaptotagmin-binding, cytoplasmic RNA-interacting protein)	SYNCRIP	69603	623	8.68	Tissue Leakage	[Isoform 3]: Nucleus, nucleoplasm {ECO:0000250|UniProtKB:Q7TMK9}. Note=Expressed predominantly in the nucleoplasm. {ECO:0000250|UniProtKB:Q7TMK9}.	GO:0000398; GO:0001649; GO:0003723; GO:0005634; GO:0005654; GO:0005783; GO:0005829; GO:0006396; GO:0008380; GO:0016020; GO:0016556; GO:0017148; GO:0045293; GO:0048027; GO:0070934; GO:0070937; GO:0071013; GO:0071204; GO:0071346; GO:0097452; GO:0106002; GO:1900152; GO:1901537; GO:1990904; GO:2000623; GO:2000767	31900	13302.1	163103	60416.6	23588.5	212081	82319.8	56788.6	273210				26209.7	16820.8	1003600				69438.8	98695.4	137439		348877		14.9618	13.6994	17.3154	15.8827	14.5258	17.6943	16.329	15.7933	18.0596				14.6778	14.038	19.9368
HNRPR_HUMAN	O43390	Heterogeneous nuclear ribonucleoprotein R (hnRNP R)	HNRNPR	70943	633	8.25	Tissue Leakage	Nucleus {ECO:0000269|PubMed:31079900}. Microsome {ECO:0000250|UniProtKB:Q7TMK9}. Nucleus, nucleoplasm {ECO:0000269|PubMed:17289661}. Cytoplasm {ECO:0000269|PubMed:17289661}. Note=Localized in cytoplasmic mRNP granules containing untranslated mRNAs. The tyrosine phosphorylated form bound to RNA is found in microsomes (By similarity). {ECO:0000250|UniProtKB:Q7TMK9, ECO:0000269|PubMed:17289661}.	GO:0000398; GO:0003723; GO:0003729; GO:0005634; GO:0005654; GO:0005681; GO:0005783; GO:0006397; GO:0071013; GO:1990904	9320	87589.8	44449.2	15289.3	92032.4	53660.8	19826	172939	31715.3										47120.7	53660.8	74826.8				13.1866	16.4185	15.4399	13.9002	16.4899	15.7116	14.2751	17.3999	14.9529
HNRPU_HUMAN	Q00839	Heterogeneous nuclear ribonucleoprotein U (hnRNP U) (GRIP120) (Nuclear p120 ribonucleoprotein) (Scaffold-attachment factor A) (SAF-A) (p120) (pp120)	HNRNPU	90584	825	5.76	Tissue Leakage	Nucleus {ECO:0000269|PubMed:10671544, ECO:0000269|PubMed:11003645, ECO:0000269|PubMed:1324173, ECO:0000269|PubMed:14608463, ECO:0000269|PubMed:15563465, ECO:0000269|PubMed:19617346, ECO:0000269|PubMed:21242313, ECO:0000269|PubMed:8174554, ECO:0000269|PubMed:9353307, ECO:0000269|PubMed:9405365}. Nucleus matrix {ECO:0000269|PubMed:1324173, ECO:0000269|PubMed:14608463, ECO:0000269|PubMed:8174554}. C…	GO:0000122; GO:0000228; GO:0000381; GO:0000398; GO:0000776; GO:0000922; GO:0000978; GO:0000993; GO:0001097; GO:0001649; GO:0003677; GO:0003682; GO:0003690; GO:0003697; GO:0003714; GO:0003723; GO:0003725; GO:0003727; GO:0003730; GO:0003779; GO:0005524; GO:0005634; GO:0005654; GO:0005697; GO:0005813; GO:0005829; GO:0006325; GO:0006396; GO:0007049; GO:0007346; GO:0008143; GO:0009048; GO:0009986; GO:…	11300	36147.8	217080	8965.55	26314	64316.4	11006.5	13457.8	615193							55448.8	208500	361552	88178.8	33198.7	213219			208500	13.4651	15.1416	17.7279	13.1302	14.6835	15.9729	13.4261	13.7162	19.2307							15.7589
HP1B3_HUMAN	Q5SSJ5	Heterochromatin protein 1-binding protein 3 (Protein HP1-BP74)	HP1BP3	61207	553	9.69	Tissue Leakage	Nucleus {ECO:0000269|PubMed:24830416}. Chromosome {ECO:0000269|PubMed:20042602, ECO:0000269|PubMed:24830416}. Note=localized in nuclei but not in nucleoli in interphase. Colocalized with chromosomes in mitosis, with a gradually increased during G1 progression and a maximum level during late G1 phase (G1/S). {ECO:0000269|PubMed:24830416}.	GO:0000786; GO:0003677; GO:0005634; GO:0005694; GO:0006334; GO:0006355; GO:0016607; GO:0031491; GO:0042127; GO:0070828; GO:0071456; GO:0097298							23613.6	14735.1	32492												23613.6										14.5273	13.847	14.9878
HPT_HUMAN	P00738	Haptoglobin (Zonulin) [Cleaved into: Haptoglobin alpha chain; Haptoglobin beta chain]	HP	45205	406	6.13	Acute Phase	Secreted.	GO:0002376; GO:0004252; GO:0005576; GO:0005615; GO:0006952; GO:0006953; GO:0016209; GO:0030492; GO:0031838; GO:0035580; GO:0042542; GO:0042742; GO:0051354; GO:0070062; GO:0071682; GO:0072562; GO:1904724; GO:2000296	8620000	5586095	62045250	4820505	6106195	34056100	2725415	8420560	38828600	9743800	1756150	18732200	4305455	2579395	14525750	3206900	3521520	34222250	25417655	1.49943e+07	1.66582e+07	1.00774e+07	7.13687e+06	1.36502e+07	23.0395	22.4134	25.8868	22.2008	22.5418	25.0214	21.378	23.0055	25.2106	23.2161	20.744	24.159	22.0377	21.2986	23.7921	21.6127
HPTR_HUMAN	P00739	Haptoglobin-related protein	HPR	39030	348	6.63	Other Plasma Proteins	Secreted {ECO:0000269|PubMed:16778136}. Note=Secreted into blood plasma and associated with subtypes of high density lipoproteins (HDL). {ECO:0000269|PubMed:16778136}.	GO:0004252; GO:0005576; GO:0005615; GO:0030492; GO:0034366; GO:0070062; GO:0072562	1260000	595523	1610115	1272625	488546	2036980	721934	550650	1396635	986484	931614	5650160	1511510	1.1613e+06	4660420	683979	1260305	2642355	1.15653e+06	1.26605e+06	889740	2.52275e+06	2.44441e+06	1.52888e+06	20.2695	19.1838	20.6187	20.2794	18.8981	20.958	19.4615	19.0708	20.4135	19.9119	19.8294	22.4299	20.5276	20.1473	22.152	19.3836
HRG_HUMAN	P04196	Histidine-rich glycoprotein (Histidine-proline-rich glycoprotein) (HPRG)	HRG	59578	525	7.03	Coagulation	Secreted {ECO:0000269|PubMed:21215706}.	GO:0001525; GO:0002839; GO:0004867; GO:0004869; GO:0005102; GO:0005576; GO:0005886; GO:0006935; GO:0007162; GO:0008201; GO:0008270; GO:0008285; GO:0009986; GO:0010468; GO:0010543; GO:0010593; GO:0015886; GO:0016525; GO:0019865; GO:0020037; GO:0030168; GO:0030193; GO:0030308; GO:0031093; GO:0032956; GO:0033629; GO:0036019; GO:0042730; GO:0043065; GO:0043254; GO:0043395; GO:0043537; GO:0046872; GO:…	22000000	15637450	40931450	30311350	12148670	60891050	35256050	38427750	62927750	425532	593350	1716110	1.38813e+06	749336	8292515	307290	925414	1368040	26195580	3.44504e+07	4.55372e+07	911664	3.47666e+06	866915	24.3922	23.8985	25.2867	24.8534	23.5343	25.8597	25.0714	25.1956	25.9072	18.6989	19.1785	20.7107	20.4047	19.5153	22.9834	18.2292
HS71A_HUMAN	P0DMV8	Heat shock 70 kDa protein 1A (Heat shock 70 kDa protein 1) (HSP70-1) (HSP70.1) (Heat shock protein family A member 1A)	HSPA1A	70052	641	5.48	Tissue Leakage	Cytoplasm {ECO:0000269|PubMed:17289661}. Nucleus {ECO:0000269|PubMed:27137183}. Cytoplasm, cytoskeleton, microtubule organizing center, centrosome {ECO:0000269|PubMed:27137183}. Secreted {ECO:0000250|UniProtKB:Q61696}. Note=Localized in cytoplasmic mRNP granules containing untranslated mRNAs.	GO:0000122; GO:0001618; GO:0001664; GO:0003714; GO:0003723; GO:0005102; GO:0005524; GO:0005576; GO:0005615; GO:0005634; GO:0005654; GO:0005737; GO:0005739; GO:0005783; GO:0005813; GO:0005814; GO:0005829; GO:0005886; GO:0005925; GO:0006402; GO:0006986; GO:0007041; GO:0008285; GO:0010628; GO:0016234; GO:0016235; GO:0016607; GO:0016887; GO:0019899; GO:0030308; GO:0030512; GO:0031072; GO:0031249; GO:…							26240.8	31575.4	69890.5	9674.98	121984	234293	24441.1	7413.96	1185100	41492.1	5891.11	41194.2			42568.9	121984	405652	29525.8							14.6795	14.9465	16.0928	13.24	16.8963	17.838	14.577	12.856	20.1766	15.3405
HS90A_HUMAN	P07900	Heat shock protein HSP 90-alpha (EC 3.6.4.10) (Heat shock 86 kDa) (HSP 86) (HSP86) (Heat shock protein family C member 1) (Lipopolysaccharide-associated protein 2) (LAP-2) (LPS-associated protein 2) (Renal carcinoma antigen NY-REN-38)	HSP90AA1	84660	732	4.94	Tissue Leakage	Nucleus {ECO:0000250|UniProtKB:P07901}. Cytoplasm {ECO:0000250|UniProtKB:P07901}. Melanosome {ECO:0000269|PubMed:17081065}. Cell membrane {ECO:0000269|PubMed:11276205}. Mitochondrion {ECO:0000269|PubMed:25609812}. Note=Identified by mass spectrometry in melanosome fractions from stage I to stage IV.	GO:0001764; GO:0001934; GO:0002134; GO:0002135; GO:0002218; GO:0002230; GO:0003009; GO:0003723; GO:0003729; GO:0005524; GO:0005525; GO:0005576; GO:0005634; GO:0005654; GO:0005737; GO:0005739; GO:0005829; GO:0005886; GO:0006457; GO:0006839; GO:0006986; GO:0007004; GO:0009408; GO:0009409; GO:0009410; GO:0009651; GO:0009986; GO:0010592; GO:0010659; GO:0016020; GO:0016323; GO:0016324; GO:0016887; GO:…	68000	463948	859910				988890	591529	194168				237657	41295.6	2275770	37852.8	17254.9	98824	463948		591529		851574	51310.6	16.053	18.8236	19.7138				19.9155	19.1741	17.5669				17.8585	15.3337	21.1179	15.2081
HS90B_HUMAN	P08238	Heat shock protein HSP 90-beta (HSP 90) (Heat shock 84 kDa) (HSP 84) (HSP84) (Heat shock protein family C member 3)	HSP90AB1	83264	724	4.96	Tissue Leakage	Cytoplasm {ECO:0000269|PubMed:16580629, ECO:0000269|PubMed:18239673, ECO:0000269|PubMed:24880080, ECO:0000269|PubMed:9482106}. Melanosome {ECO:0000269|PubMed:17081065}. Nucleus {ECO:0000269|PubMed:18239673}. Secreted {ECO:0000269|PubMed:20599762}. Cell membrane {ECO:0000269|PubMed:20599762}. Dynein axonemal particle {ECO:0000250|UniProtKB:Q6AZV1}. Cell surface {ECO:0000269|PubMed:21949862}. Note=…	GO:0001890; GO:0003723; GO:0003725; GO:0005524; GO:0005576; GO:0005634; GO:0005654; GO:0005737; GO:0005739; GO:0005829; GO:0005886; GO:0006457; GO:0006986; GO:0007004; GO:0009986; GO:0016020; GO:0016887; GO:0019062; GO:0019887; GO:0019900; GO:0019901; GO:0023026; GO:0030235; GO:0030511; GO:0030911; GO:0031072; GO:0031396; GO:0031625; GO:0032435; GO:0032516; GO:0032880; GO:0032991; GO:0034605; GO:…				160725	119008	202443	296941	576592	17290.7				19523.9	56662.3	1944760	32865.3	22467.7	113526		160725	296941		673649	56286.3				17.2942	16.8607	17.6272	18.1798	19.1372	14.0777				14.253	15.7901	20.8912	15.0043
HSP77_HUMAN	P48741	Putative heat shock 70 kDa protein 7 (Heat shock 70 kDa protein B) (Heat shock protein family A member 7)	HSPA7	40244	367	7.72	Tissue Leakage	Uncharacterized	GO:0005524; GO:0005634; GO:0005737; GO:0005829; GO:0005886; GO:0016887; GO:0031072; GO:0031625; GO:0042026; GO:0044183; GO:0051085; GO:0070062; GO:0072562; GO:0140662	10200	33020.7	55827.6				60814.2	82442.7	104071				93921.6	5.22011e+06	10346300	153706	227698	301690	33020.7		82442.7		5.22011e+06	227698	13.3182	15.0111	15.7687				15.8921	16.3311	16.6672				16.5192	22.3156	23.3026	17.2298
HSP7C_HUMAN	P11142	Heat shock cognate 71 kDa protein (EC 3.6.4.10) (Heat shock 70 kDa protein 8) (Heat shock protein family A member 8) (Lipopolysaccharide-associated protein 1) (LAP-1) (LPS-associated protein 1)	HSPA8	70898	646	5.37	Tissue Leakage	Cytoplasm {ECO:0000269|PubMed:17289661}. Melanosome {ECO:0000269|PubMed:17081065}. Nucleus, nucleolus {ECO:0000269|PubMed:1586970}. Cell membrane. Lysosome membrane {ECO:0000269|PubMed:11559757}; Peripheral membrane protein {ECO:0000269|PubMed:11559757}; Cytoplasmic side {ECO:0000269|PubMed:11559757}. Note=Localized in cytoplasmic mRNP granules containing untranslated mRNAs (PubMed:17289661). Tra…	GO:0000082; GO:0000398; GO:0000974; GO:0001664; GO:0001786; GO:0001822; GO:0001916; GO:0001917; GO:0003723; GO:0005524; GO:0005576; GO:0005615; GO:0005634; GO:0005654; GO:0005681; GO:0005730; GO:0005737; GO:0005765; GO:0005770; GO:0005776; GO:0005829; GO:0005874; GO:0005882; GO:0005886; GO:0005925; GO:0006457; GO:0006606; GO:0006986; GO:0007519; GO:0008021; GO:0009267; GO:0009410; GO:0009986; GO:…	11800	47780.8	39030.4	134905	8349.21	472842	53870.2	45118.4	130531	34530.7	30903	148648	86296.4	44981.6	890072	131161	28324.8	239474	32859.9	205365	76506.6	71360.7	340450	132987	13.5226	15.5441	15.2523	17.0416	13.0274	18.851	15.7172	15.4614	16.994	15.0756	14.9155	17.1815	16.397	15.457	19.7636	17.001
HSPB1_HUMAN	P04792	Heat shock protein beta-1 (HspB1) (28 kDa heat shock protein) (Estrogen-regulated 24 kDa protein) (Heat shock 27 kDa protein) (HSP 27) (Heat shock protein family B member 1) (Stress-responsive protein 27) (SRP27)	HSPB1	22783	205	5.98	Tissue Leakage	Cytoplasm {ECO:0000269|PubMed:10777697, ECO:0000269|PubMed:28144995}. Nucleus {ECO:0000269|PubMed:19464326}. Cytoplasm, cytoskeleton, spindle {ECO:0000269|PubMed:10777697}. Note=Cytoplasmic in interphase cells. Colocalizes with mitotic spindles in mitotic cells. Translocates to the nucleus during heat shock and resides in sub-nuclear structures known as SC35 speckles or nuclear splicing speckles.…	GO:0000502; GO:0001533; GO:0001932; GO:0003723; GO:0005080; GO:0005615; GO:0005634; GO:0005737; GO:0005819; GO:0005829; GO:0005856; GO:0005925; GO:0006446; GO:0006469; GO:0006986; GO:0008426; GO:0009408; GO:0009615; GO:0010506; GO:0019901; GO:0030018; GO:0032731; GO:0032760; GO:0035556; GO:0035924; GO:0042026; GO:0042802; GO:0042803; GO:0043066; GO:0043122; GO:0043130; GO:0043536; GO:0044183; GO:…	22400	63562.5	143051	25982.3	30269.5	542601	43840.4	65358.6	66748.9	22015.2	46826	153706	89123.2	69475.4	6265430	138048	50068.1	87864.1	76334.6	199618	58649.3	74182.4	2.14134e+06	91993.2	14.4506	15.9559	17.1262	14.6652	14.8856	19.0495	15.42	15.9961	16.0265	14.4262	15.515	17.2298	16.4435	16.0842	22.579	17.0748
HTRA1_HUMAN	Q92743	Serine protease HTRA1 (EC 3.4.21.-) (High-temperature requirement A serine peptidase 1) (L56) (Serine protease 11)	HTRA1	51287	480	7.89	Tissue Leakage	Cell membrane {ECO:0000269|PubMed:21297635}. Secreted {ECO:0000269|PubMed:15208355, ECO:0000269|PubMed:9852107}. Cytoplasm, cytosol {ECO:0000269|PubMed:15208355, ECO:0000269|PubMed:20671064}. Note=Predominantly secreted (PubMed:15208355). Also found associated with the plasma membrane (PubMed:21297635). {ECO:0000269|PubMed:15208355, ECO:0000269|PubMed:21297635}.	GO:0001890; GO:0004252; GO:0005576; GO:0005615; GO:0005829; GO:0005886; GO:0006508; GO:0008236; GO:0012501; GO:0019838; GO:0030512; GO:0030514; GO:0042802; GO:0043065; GO:0060718; GO:0062023; GO:0070062; GO:0140677	19800	43901.3	67974.2							14256	23739.7	33223.3							43901.3			23739.7			14.2753	15.422	16.0527							13.7993	14.535	15.0199
HV102_HUMAN	P23083	Immunoglobulin heavy variable 1-2 (Ig heavy chain V-I region ND) (Ig heavy chain V-I region V35)	IGHV1-2	13085	117	9.23	Immunoglobulin	Secreted {ECO:0000303|PubMed:20176268, ECO:0000303|PubMed:22158414}. Cell membrane {ECO:0000303|PubMed:20176268, ECO:0000303|PubMed:22158414}.	GO:0003823; GO:0005576; GO:0005886; GO:0006955; GO:0016064; GO:0019814; GO:0072562	12700	27663.3	42614.4							11216.9	38713.8	66210.8							27663.3			38713.8			13.6339	14.7557	15.3791							13.4534	15.2406	16.0148
HV307_HUMAN	P01780	Immunoglobulin heavy variable 3-7 (Ig heavy chain V-III region GAL) (Ig heavy chain V-III region GAR) (Ig heavy chain V-III region JON)	IGHV3-7	12943	117	8.65	Immunoglobulin	Secreted {ECO:0000303|PubMed:20176268, ECO:0000303|PubMed:22158414}. Cell membrane {ECO:0000303|PubMed:20176268, ECO:0000303|PubMed:22158414}.	GO:0003823; GO:0005576; GO:0005886; GO:0006955; GO:0016064; GO:0019814; GO:0070062; GO:0072562	217000	232274	2085795	179192	201022	1922630	140540	199360	1860035	296707	91925.2	1664610	143992	90969.4	1218935	99064.4	147040	900721	845178	767614	733312	684414	484632	382275	17.7304	17.8255	20.9922	17.4511	17.617	20.8746	17.1006	17.605	20.8269	18.1787	16.4882	20.6668	17.1356	16.4731	20.2172	16.5961
HV315_HUMAN	A0A0B4J1V0	Immunoglobulin heavy variable 3-15	IGHV3-15	12926	119	9.01	Immunoglobulin	Secreted {ECO:0000303|PubMed:20176268, ECO:0000303|PubMed:22158414}. Cell membrane {ECO:0000303|PubMed:20176268, ECO:0000303|PubMed:22158414}.	GO:0003823; GO:0005886; GO:0016064; GO:0019814; GO:0072562	190000	52500.3	977278	232440	29190.4	732742	54571.2	76083.9	1158150	284040	624214	964388	152470	46923.5	238864	40645.6	62182.9	781602	406667	331458	429602	624214	146086	294810	17.5373	15.68	19.8984	17.8265	14.8332	19.4829	15.7359	16.2153	20.1434	18.1157	19.2517	19.8793	17.2182	15.518	17.8658	15.3108
HV330_HUMAN	P01768	Immunoglobulin heavy variable 3-30 (Ig heavy chain V-III region BUR) (Ig heavy chain V-III region CAM) (Ig heavy chain V-III region GA) (Ig heavy chain V-III region NIE)	IGHV3-30	12947	117	9.23	Immunoglobulin	Secreted {ECO:0000303|PubMed:20176268, ECO:0000303|PubMed:22158414}. Cell membrane {ECO:0000303|PubMed:20176268, ECO:0000303|PubMed:22158414}.	GO:0003823; GO:0005576; GO:0005615; GO:0005886; GO:0006955; GO:0016064; GO:0019814; GO:0072562	228000	313172	1626515	212677	241586	100606	212448	293133	1021340	279680	147914	1.19438e+06	145367	156896	1055887	147186	162744	920572	722626	3.35505e+08	508974	540658	452716	410168	17.7999	18.2566	20.6334	17.6983	17.8822	16.6184	17.6968	18.1612	19.962	18.0934	17.1744	20.1878	17.1493	17.2594	20.01	17.1673
HV349_HUMAN	A0A0A0MS15	Immunoglobulin heavy variable 3-49	IGHV3-49	13056	119	9.01	Immunoglobulin	Secreted {ECO:0000303|PubMed:20176268, ECO:0000303|PubMed:22158414}. Cell membrane {ECO:0000303|PubMed:20176268, ECO:0000303|PubMed:22158414}.	GO:0003823; GO:0005886; GO:0016064; GO:0019814; GO:0072562	17400	39795.2	62210.2																39795.2						14.0851	15.2803	15.9249
HV404_HUMAN	A0A075B6R2	Immunoglobulin heavy variable 4-4	IGHV4-4	12848	117	9.3	Immunoglobulin	Secreted {ECO:0000303|PubMed:20176268, ECO:0000303|PubMed:22158414}. Cell membrane {ECO:0000303|PubMed:20176268, ECO:0000303|PubMed:22158414}.	GO:0003823; GO:0005886; GO:0016064; GO:0019814; GO:0072562	16500	48143.1	32299.7	16972.5	39800.2	28386.3				34887.4	18600	26743.8				15567.8	23780.7	19674.2	32299.7	28386.3		26743.8		19674.2	14.0064	15.555	14.9792	14.0509	15.2805	14.7929				15.0904	14.183	14.7069				13.9263
HV428_HUMAN	A0A0C4DH34	Immunoglobulin heavy variable 4-28	IGHV4-28	13124	117	8.96	Immunoglobulin	Secreted {ECO:0000303|PubMed:20176268, ECO:0000303|PubMed:22158414}. Cell membrane {ECO:0000303|PubMed:20176268, ECO:0000303|PubMed:22158414}.	GO:0003823; GO:0005886; GO:0016064; GO:0019814; GO:0072562	28800	33897	177002	7974.25	38687.2	23330.8	15120.5	25927.3	190139	15281.6	74572	133862				10674.7	14347	12510.9	79885.8	23330.8	77062.2	74572		12510.9	14.8117	15.0489	17.4334	12.9611	15.2396	14.5099	13.8842	14.6622	17.5367	13.8995	16.1863	17.0304				13.3819
HV432_HUMAN	A0A087WSY4	Immunoglobulin heavy variable 4-30-2	IGHV4-30-2	13025	118	9.43	Immunoglobulin	Secreted {ECO:0000303|PubMed:20176268, ECO:0000303|PubMed:22158414}. Cell membrane {ECO:0000303|PubMed:20176268, ECO:0000303|PubMed:22158414}.	GO:0003823; GO:0005886; GO:0016064; GO:0019814; GO:0072562	28500	66510.4	148211	19188.2	66807.1	114396	91789.1	40908.3	142670				19487.5	14621.3	17054.4	25859.5	17976.8	111261	81072.2	66797.1	91789.1		17054.4	51699.1	14.7984	16.0213	17.1773	14.2279	16.0277	16.8037	16.486	15.3201	17.1223				14.2503	13.8358	14.0579	14.6584
HV434_HUMAN	P06331	Immunoglobulin heavy variable 4-34 (Ig heavy chain V-II region ARH-77)	IGHV4-34	13815	123	9.01	Immunoglobulin	Secreted {ECO:0000303|PubMed:20176268, ECO:0000303|PubMed:22158414}. Cell membrane {ECO:0000303|PubMed:20176268, ECO:0000303|PubMed:22158414}.	GO:0003823; GO:0005576; GO:0005886; GO:0006955; GO:0016064; GO:0019814; GO:0072562	293000	356028	1.6271e+06	172936	405064	1948160	218323	247794	1.02652e+06	398574	171772	1694530	54431.1	172652	1026353	127429	187144	841694	758801	842053	497544	754958	417812	385422	18.1619	18.4416	20.6339	17.3999	18.6278	20.8937	17.7361	17.9188	19.9693	18.6045	17.3901	20.6925	15.7321	17.3975	19.9691	16.9593
HV551_HUMAN	A0A0C4DH38	Immunoglobulin heavy variable 5-51	IGHV5-51	12675	117	8.6	Immunoglobulin	Secreted {ECO:0000303|PubMed:20176268, ECO:0000303|PubMed:22158414}. Cell membrane {ECO:0000303|PubMed:20176268, ECO:0000303|PubMed:22158414}.	GO:0003823; GO:0005886; GO:0016064; GO:0019814; GO:0072562	87800	74355.9	670805	57562.5	40720.5	701904	63897.8	46163.8	55030.8	71494.2	171160	270826				27036.8	23125.8	25081.3	277668	266729	55030.8	171160		25081.3	16.4226	16.1822	19.3555	15.8128	15.3135	19.4209	15.9635	15.4945	15.748	16.1255	17.385	18.047				14.7226
HV601_HUMAN	A0A0B4J1U7	Immunoglobulin heavy variable 6-1	IGHV6-1	13481	121	9.3	Immunoglobulin	Secreted {ECO:0000303|PubMed:20176268, ECO:0000303|PubMed:22158414}. Cell membrane {ECO:0000303|PubMed:20176268, ECO:0000303|PubMed:22158414}.	GO:0003823; GO:0005886; GO:0016064; GO:0019814; GO:0072562	43500	15711.3	131499	39376.1	29922.6	34649.3	31311.2	11744.6	160971	58504.1	49006.1	39508.2				65736.6	6073.66	125400	63580.6	34649.3	68009	49006.1		65736.6	15.4098	13.9395	17.0047	15.265	14.8689	15.0805	14.9344	13.5197	17.2964	15.8362	15.5807	15.2699				16.0044
HXK1_HUMAN	P19367	Hexokinase-1 (EC 2.7.1.1) (Brain form hexokinase) (Hexokinase type I) (HK I) (Hexokinase-A)	HK1	102486	917	6.36	Tissue Leakage	Mitochondrion outer membrane {ECO:0000269|PubMed:1985912, ECO:0000269|PubMed:27374331}; Peripheral membrane protein {ECO:0000305}. Cytoplasm, cytosol {ECO:0000269|PubMed:27374331}. Note=The mitochondrial-binding peptide (MBP) region promotes association with the mitochondrial outer membrane (Probable). Dissociates from the mitochondrial outer membrane following inhibition by N-acetyl-D-glucosamin…	GO:0001678; GO:0002720; GO:0004340; GO:0004396; GO:0005524; GO:0005536; GO:0005739; GO:0005741; GO:0005829; GO:0006002; GO:0006006; GO:0006013; GO:0006096; GO:0006954; GO:0008865; GO:0019158; GO:0032731; GO:0042834; GO:0045087; GO:0045121; GO:0046835; GO:0047931; GO:0051156; GO:0061621; GO:0072655; GO:0072656													56337.8	12902.2	2840980	79836.3	85680.2	91524.1					970073	85680.2													15.7818	13.6553	21.438	16.2848
IBP2_HUMAN	P18065	Insulin-like growth factor-binding protein 2 (IBP-2) (IGF-binding protein 2) (IGFBP-2)	IGFBP2	34814	325	6.89	Other Plasma Proteins	Secreted.	GO:0005102; GO:0005576; GO:0005615; GO:0007565; GO:0007584; GO:0009410; GO:0009612; GO:0016324; GO:0031994; GO:0031995; GO:0032355; GO:0032526; GO:0032870; GO:0042104; GO:0043567; GO:0043627; GO:0051384; GO:0070062; GO:0090090	421000	341532	9850050	321318	635840	1680445	113999	675870	13400650										3.53741e+06	879201	4.73017e+06				18.6822	18.3817	23.2317	18.2936	19.2783	20.6804	16.7987	19.3664	23.6758
IBP3_HUMAN	P17936	Insulin-like growth factor-binding protein 3 (IBP-3) (IGF-binding protein 3) (IGFBP-3)	IGFBP3	31674	291	8.76	Other Plasma Proteins	Secreted {ECO:0000269|PubMed:20353938}.	GO:0000165; GO:0001558; GO:0001649; GO:0001933; GO:0001968; GO:0005520; GO:0005576; GO:0005615; GO:0005634; GO:0005788; GO:0006468; GO:0006915; GO:0008160; GO:0008285; GO:0009968; GO:0010906; GO:0014912; GO:0016942; GO:0031994; GO:0031995; GO:0042567; GO:0043065; GO:0043410; GO:0043567; GO:0043568; GO:0044342; GO:0045663; GO:0046872; GO:0048662	201000	60468.2	6698675	232078	104708	5222455	392321	176357	11605800										2.31989e+06	1.85308e+06	4.05816e+06				17.6134	15.8839	22.6754	17.8243	16.676	22.3163	18.5817	17.4281	23.4683
IBP4_HUMAN	P22692	Insulin-like growth factor-binding protein 4 (IBP-4) (IGF-binding protein 4) (IGFBP-4)	IGFBP4	27934	258	6.87	Other Plasma Proteins	Secreted.	GO:0000165; GO:0001558; GO:0005102; GO:0005576; GO:0005615; GO:0005788; GO:0007165; GO:0010906; GO:0014070; GO:0031994; GO:0031995; GO:0043410; GO:0043567; GO:0043568; GO:0044342; GO:0090090	2730000	1684090	6145415	2579160	1331560	3821620	1558555	1.00275e+06	3411435										3520345	2.57745e+06	1.99091e+06				21.3813	20.6835	22.5511	21.2985	20.3447	21.8658	20.5718	19.9355	21.7019
IBP5_HUMAN	P24593	Insulin-like growth factor-binding protein 5 (IBP-5) (IGF-binding protein 5) (IGFBP-5)	IGFBP5	30570	272	8.59	Other Plasma Proteins	Secreted.	GO:0001558; GO:0001649; GO:0001968; GO:0005576; GO:0005615; GO:0005788; GO:0007165; GO:0007565; GO:0014912; GO:0016942; GO:0017148; GO:0030336; GO:0031069; GO:0031994; GO:0031995; GO:0035556; GO:0042567; GO:0042593; GO:0043567; GO:0043568; GO:0043569; GO:0044342; GO:0045668; GO:0045926; GO:0048009; GO:0048286; GO:0048662; GO:0051146; GO:0051897; GO:0060056; GO:0060416; GO:0071320; GO:0071407; GO:…	3850000	2377650	24121700	5247865	3188305	11611365	2687835	3915335	13384000										1.01151e+07	6.68251e+06	6662390				21.8749	21.1811	24.5238	22.3233	21.6044	23.469	21.358	21.9007	23.674
IBP6_HUMAN	P24592	Insulin-like growth factor-binding protein 6 (IBP-6) (IGF-binding protein 6) (IGFBP-6)	IGFBP6	25322	240	7.92	Other Plasma Proteins	Secreted {ECO:0000305|PubMed:24003225}.	GO:0001968; GO:0005102; GO:0005576; GO:0005615; GO:0007165; GO:0008285; GO:0016477; GO:0031994; GO:0031995; GO:0032874; GO:0042568; GO:0042802; GO:0043410; GO:0043567; GO:0090090	573000	671854	2954925	570408	540324	2793130	410403	376094	930025										1.3998e+06	1.30129e+06	572174				19.1272	19.3578	21.4947	19.1216	19.0435	21.4135	18.6467	18.5207	19.8269
IC1_HUMAN	P05155	Plasma protease C1 inhibitor (C1 Inh) (C1Inh) (C1 esterase inhibitor) (C1-inhibiting factor) (Serpin G1)	SERPING1	55154	500	5.97	Complement	Secreted.	GO:0001869; GO:0004867; GO:0005576; GO:0005615; GO:0005788; GO:0006958; GO:0007596; GO:0008015; GO:0031093; GO:0042730; GO:0045087; GO:0062023; GO:0070062; GO:0072562	1300000	1426510	6442325	1546920	1.17477e+06	6001560	1742230	961984	10075685	768603	337545	3234630	420464	303982	3087010	385880	548018	3603700	3.05669e+06	2.90775e+06	4.25997e+06	1446926	1.27049e+06	1.51253e+06	20.3115	20.4441	22.6192	20.561	20.164	22.5169	20.7325	19.8757	23.2644	19.5519	18.3647	21.6252	18.6816	18.2136	21.5578	18.5578
IDHP_HUMAN	P48735	Isocitrate dehydrogenase [NADP], mitochondrial (IDH) (EC 1.1.1.42) (ICD-M) (IDP) (NADP(+)-specific ICDH) (Oxalosuccinate decarboxylase)	IDH2	50909	452	8.32	Tissue Leakage	Mitochondrion {ECO:0000250|UniProtKB:P33198}.	GO:0000287; GO:0004450; GO:0005739; GO:0005759; GO:0005777; GO:0005829; GO:0005975; GO:0006097; GO:0006099; GO:0006102; GO:0006103; GO:0006739; GO:0051287; GO:0070062																101800	74341.8	46883.2						74341.8																16.6354
IF1AX_HUMAN	P47813	Eukaryotic translation initiation factor 1A, X-chromosomal (eIF-1A X isoform) (eIF1A X isoform) (Eukaryotic translation initiation factor 4C) (eIF-4C)	EIF1AX	16460	144	5.07	Tissue Leakage	Cytoplasm {ECO:0000305}.	GO:0000049; GO:0003723; GO:0003743; GO:0005737; GO:0005829; GO:0006413; GO:0008135; GO:0016282; GO:0033290; GO:0042255; GO:0043614	5190	45894.6	86603.4	21066.3	276285	531503	113524	90845.5	304346										45894.6	276285	169572				12.3403	15.486	16.4021	14.3626	18.0758	19.0197	16.7926	16.4711	18.2154
IF4A1_HUMAN	P60842	Eukaryotic initiation factor 4A-I (eIF-4A-I) (eIF4A-I) (EC 3.6.4.13) (ATP-dependent RNA helicase eIF4A-1)	EIF4A1	46154	406	5.32	Tissue Leakage	Uncharacterized	GO:0000339; GO:0002183; GO:0003723; GO:0003724; GO:0003725; GO:0003729; GO:0003743; GO:0004386; GO:0005524; GO:0005737; GO:0005829; GO:0006413; GO:0008135; GO:0016020; GO:0016281; GO:0016887; GO:0070062													14480.3	20376.2	630915	14854	19319.4	11920					221924	15364.5													13.8218	14.3146	19.2671	13.8586
IF4H_HUMAN	Q15056	Eukaryotic translation initiation factor 4H (eIF-4H) (Williams-Beuren syndrome chromosomal region 1 protein)	EIF4H	27385	248	6.91	Tissue Leakage	Cytoplasm, perinuclear region {ECO:0000250}.	GO:0003723; GO:0003743; GO:0005829; GO:0006446; GO:0008135; GO:0016020; GO:0016281; GO:0019953; GO:0045296; GO:0048471; GO:0048589	81100	93387.1	451720	123681	96609.1	403579	90860.9	96335.6	237758										208731	207956	141652				16.3071	16.5109	18.7851	16.9163	16.5599	18.6225	16.4714	16.5558	17.8591
IF5A1_HUMAN	P63241	Eukaryotic translation initiation factor 5A-1 (eIF-5A-1) (eIF-5A1) (Eukaryotic initiation factor 5A isoform 1) (eIF-5A) (Rev-binding factor) (eIF-4D)	EIF5A	16832	154	5.08	Tissue Leakage	Cytoplasm {ECO:0000269|PubMed:10944119, ECO:0000269|PubMed:17187778, ECO:0000269|PubMed:19379712, ECO:0000269|PubMed:27306458, ECO:0000269|PubMed:8660923}. Nucleus {ECO:0000269|PubMed:10944119, ECO:0000269|PubMed:17187778, ECO:0000269|PubMed:19379712, ECO:0000269|PubMed:27306458, ECO:0000269|PubMed:8253832}. Endoplasmic reticulum membrane {ECO:0000269|PubMed:8660923}; Peripheral membrane protein …	GO:0003723; GO:0003746; GO:0005634; GO:0005642; GO:0005643; GO:0005737; GO:0005789; GO:0005829; GO:0006414; GO:0016020; GO:0017070; GO:0033209; GO:0043022; GO:0045901; GO:0045905; GO:0045944; GO:0098586; GO:1902255													3.88237e+06	143791	7620940								3.88237e+06														21.8885	17.1336	22.8615
IGF1_HUMAN	P05019	Insulin-like growth factor I (IGF-I) (Mechano growth factor) (MGF) (Somatomedin-C)	IGF1	21841	195	7.76	Other Plasma Proteins	Secreted {ECO:0000250|UniProtKB:P05017}.	GO:0001501; GO:0001775; GO:0001837; GO:0001932; GO:0005158; GO:0005159; GO:0005178; GO:0005179; GO:0005576; GO:0005615; GO:0007165; GO:0007265; GO:0007517; GO:0008083; GO:0008283; GO:0008284; GO:0009408; GO:0009441; GO:0010468; GO:0010560; GO:0010613; GO:0010628; GO:0010629; GO:0014834; GO:0014896; GO:0014904; GO:0014911; GO:0016942; GO:0030166; GO:0030335; GO:0031093; GO:0032148; GO:0032691; GO:…	45000	274009	503059	10884.2	325002	639120													274009	325002					15.4563	18.0639	18.9404	13.4099	18.3101	19.2857
IGHA1_HUMAN	P01876	Immunoglobulin heavy constant alpha 1 (Ig alpha-1 chain C region) (Ig alpha-1 chain C region BUR) (Ig alpha-1 chain C region TRO)	IGHA1	42849	398	Uncharacterized	Immunoglobulin	[Isoform 2]: Cell membrane {ECO:0000303|PubMed:20176268, ECO:0000303|PubMed:22158414}; Single-pass type I membrane protein {ECO:0000255}.	GO:0002250; GO:0003094; GO:0003823; GO:0005576; GO:0005615; GO:0005886; GO:0006955; GO:0006958; GO:0019731; GO:0034987; GO:0042571; GO:0050853; GO:0060267; GO:0070062; GO:0071735; GO:0071745; GO:0071748; GO:0071751; GO:0071752; GO:0072562	12400000	5317475	63169900	8333000	8855475	67648500	6015145	7731525	29836600	9527035	3584535	67920150	4374590	5640890	25960350	3047420	6335540	18832150	2.69638e+07	2.8279e+07	1.45278e+07	2.70106e+07	1.19919e+07	9.40504e+06	23.5643	22.3423	25.9127	22.9904	23.0781	26.0116	22.5202	22.8823	24.8306	23.1836	21.7734	26.0173	22.0607	22.4275	24.6298	21.5392
IGHA2_HUMAN	P01877	Immunoglobulin heavy constant alpha 2 (Ig alpha-2 chain C region) (Ig alpha-2 chain C region BUT) (Ig alpha-2 chain C region LAN)	IGHA2	42334	391	Uncharacterized	Immunoglobulin	Cell membrane {ECO:0000303|PubMed:20176268, ECO:0000303|PubMed:22158414}; Single-pass type I membrane protein {ECO:0000255}.	GO:0002250; GO:0003094; GO:0003823; GO:0005576; GO:0005615; GO:0005886; GO:0006955; GO:0006958; GO:0019731; GO:0034987; GO:0042571; GO:0050853; GO:0060267; GO:0070062; GO:0071745; GO:0071748; GO:0071751; GO:0071752; GO:0072562	139000	166909	194732	141746	30414.2	63354.6	48208.3	25570.5	84766.4	69368.6	130577	191784	28017.2	26641.8	27329.5	17786.5	18837.1	49932.4	166909	78504.8	52848.4	130577	27329.5	28852	17.0856	17.3487	17.5711	17.1129	14.8925	15.9512	15.557	14.6422	16.3712	16.082	16.9945	17.5491	14.774	14.7014	14.7382	14.1185
IGHD_HUMAN	P01880	Immunoglobulin heavy constant delta (Ig delta chain C region) (Ig delta chain C region NIG-65) (Ig delta chain C region WAH)	IGHD	47500	430	Uncharacterized	Immunoglobulin	[Isoform 2]: Cell membrane; Single-pass type I membrane protein {ECO:0000303|PubMed:11282392}.	GO:0002250; GO:0003823; GO:0005615; GO:0005886; GO:0006955; GO:0006958; GO:0016064; GO:0019731; GO:0032732; GO:0034987; GO:0042571; GO:0050853; GO:0070062; GO:0071738; GO:0072562	201000	37333.6	365648	256555	27234.5	485876	199574	10946.5	388201										201491	256555	199574				17.6204	15.1882	18.4801	17.9689	14.7332	18.8902	17.6066	13.4182	18.5664
IGHG1_HUMAN	P01857	Immunoglobulin heavy constant gamma 1 (Ig gamma-1 chain C region) (Ig gamma-1 chain C region EU) (Ig gamma-1 chain C region KOL) (Ig gamma-1 chain C region NIE)	IGHG1	43912	399	Uncharacterized	Immunoglobulin	[Isoform 2]: Cell membrane {ECO:0000303|PubMed:20176268, ECO:0000303|PubMed:22158414}; Single-pass membrane protein {ECO:0000255}.	GO:0001788; GO:0002250; GO:0003823; GO:0005576; GO:0005615; GO:0005886; GO:0006958; GO:0019731; GO:0034987; GO:0034988; GO:0042571; GO:0050853; GO:0070062; GO:0071735; GO:0072562; GO:0097278	8900000	26868200	140479000	14507250	25229900	258330500	11719600	24288050	142761000	14747295	10020345	104809350	5987175	10967170	125796000	5100210	19307350	112675950	5.87501e+07	9.93559e+07	59589550	43192330	4.75834e+07	4.56945e+07	23.0859	24.6794	27.0658	23.7903	24.5886	27.9446	23.4824	24.5337	27.089	23.8139	23.2564	26.6432	22.5134	23.3867	26.9065	22.2821
IGHG2_HUMAN	P01859	Immunoglobulin heavy constant gamma 2 (Ig gamma-2 chain C region) (Ig gamma-2 chain C region DOT) (Ig gamma-2 chain C region TIL) (Ig gamma-2 chain C region ZIE)	IGHG2	43806	395	Uncharacterized	Immunoglobulin	[Isoform 2]: Cell membrane {ECO:0000303|PubMed:20176268, ECO:0000303|PubMed:22158414}; Single-pass membrane protein {ECO:0000255}.	GO:0002250; GO:0003823; GO:0005576; GO:0005615; GO:0005886; GO:0006958; GO:0019731; GO:0034987; GO:0042571; GO:0050853; GO:0070062; GO:0071735; GO:0072562	3570000	5301215	26901000	4222890	5797040	67523950	2688620	5371940	27036000	3462215	2757230	24125500	1507610	2386725	29308250	1767372	5334280	21837000	1.1923e+07	25847960	1.16989e+07	1.0115e+07	1.10675e+07	9.64622e+06	21.7662	22.3379	24.6812	22.0098	22.4669	26.0089	21.3584	22.357	24.6884	21.7233	21.3948	24.5241	20.5238	21.1866	24.8048	20.7532
IGHG3_HUMAN	P01860	Immunoglobulin heavy constant gamma 3 (HDC) (Heavy chain disease protein) (Ig gamma-3 chain C region)	IGHG3	49093	446	Uncharacterized	Immunoglobulin	[Isoform 2]: Cell membrane {ECO:0000303|PubMed:20176268, ECO:0000303|PubMed:22158414}; Single-pass membrane protein {ECO:0000255}.	GO:0002250; GO:0003823; GO:0005576; GO:0005615; GO:0005886; GO:0006958; GO:0019731; GO:0034987; GO:0042571; GO:0050853; GO:0070062; GO:0071735; GO:0072562	330000	353686	377454				61041.2	174225	287408							172480	143417	114353	353686		174225			143417	18.3318	18.4321	18.5259				15.8975	17.4106	18.1327							17.3961
IGHG4_HUMAN	P01861	Immunoglobulin heavy constant gamma 4 (Ig gamma-4 chain C region)	IGHG4	43832	396	Uncharacterized	Immunoglobulin	[Isoform 2]: Cell membrane {ECO:0000303|PubMed:20176268, ECO:0000303|PubMed:22158414}; Single-pass membrane protein {ECO:0000255}.	GO:0002250; GO:0003823; GO:0005576; GO:0005615; GO:0005886; GO:0006958; GO:0019731; GO:0034987; GO:0042571; GO:0050853; GO:0070062; GO:0071735; GO:0072562	2350000	1146350	18108730	3022225	1.27017e+06	34972650	2340985	1415174	4256065	3011400	888856	30104700	2463920	787694	13724000	1911210	999370	5537540	7.20014e+06	1.30883e+07	2.67074e+06	1.1335e+07	5658538	2.81604e+06	21.1614	20.1286	24.1102	21.5272	20.2766	25.0597	21.1587	20.4325	22.0211	21.522	19.7616	24.8435	21.2325	19.5873	23.7102	20.8661
IGHM_HUMAN	P01871	Immunoglobulin heavy constant mu (Ig mu chain C region) (Ig mu chain C region BOT) (Ig mu chain C region GAL) (Ig mu chain C region OU)	IGHM	51924	474	Uncharacterized	Immunoglobulin	[Isoform 2]: Cell membrane; Single-pass membrane protein {ECO:0000255}.	GO:0002250; GO:0002331; GO:0003823; GO:0005615; GO:0005886; GO:0006958; GO:0009986; GO:0019731; GO:0034987; GO:0042571; GO:0045087; GO:0050829; GO:0050853; GO:0070062; GO:0071753; GO:0071755; GO:0071756; GO:0071757; GO:0072562	2620000	1.19313e+06	8173830	4087935	1273725	10260605	4476145	1263020	14090900	1350864	819158	6496235	774398	972450	6428330	721830	890007	5886875	3.99437e+06	5.20742e+06	6.61002e+06	2.88875e+06	2.72506e+06	2.49957e+06	21.319	20.1863	22.9626	21.9629	20.2806	23.2906	22.0938	20.2684	23.7483	20.3655	19.6438	22.6312	19.5627	19.8913	22.616	19.4613
IGJ_HUMAN	P01591	Immunoglobulin J chain (Joining chain of multimeric IgA and IgM)	JCHAIN	18099	159	4.59	Immunoglobulin	Secreted {ECO:0000250|UniProtKB:P01592}.	GO:0002250; GO:0003094; GO:0003823; GO:0005576; GO:0005615; GO:0006955; GO:0006959; GO:0019731; GO:0019862; GO:0030674; GO:0034987; GO:0042803; GO:0045087; GO:0060267; GO:0065003; GO:0070062; GO:0071748; GO:0071750; GO:0071751; GO:0071752; GO:0071756; GO:0072562	251000	215684	1.10396e+06	300042	246324	1247270	434008	166541	2133445	225134	231920	724474	94689.8	316000	598994	104703	212532	1313960	523610	597879	911332	393843	336561	543732	17.9384	17.7186	20.0743	18.1948	17.9102	20.2503	18.7274	17.3455	21.0248	17.7804	17.8233	19.4666	16.5309	18.2696	19.1922	16.6759
IGKC_HUMAN	P01834	Immunoglobulin kappa constant (Ig kappa chain C region) (Ig kappa chain C region AG) (Ig kappa chain C region CUM) (Ig kappa chain C region EU) (Ig kappa chain C region OU) (Ig kappa chain C region ROY) (Ig kappa chain C region TI)	IGKC	11765	107	Uncharacterized	Immunoglobulin	Secreted {ECO:0000303|PubMed:20176268, ECO:0000303|PubMed:22158414}. Cell membrane {ECO:0000303|PubMed:20176268, ECO:0000303|PubMed:22158414}.	GO:0002250; GO:0003823; GO:0005576; GO:0005615; GO:0005886; GO:0006955; GO:0016064; GO:0050853; GO:0070062; GO:0071735; GO:0071738; GO:0071742; GO:0071745; GO:0071753; GO:0072562	2400000	2691240	12007310	3321250	1642970	33428350	4341665	1591645	1882215	5107880	1938245	21499000	1863460	1491295	16271500	1682160	1699880	538402	5.69969e+06	1.27975e+07	2605175	9.51504e+06	6542085	1306814	21.1949	21.3598	23.5174	21.6633	20.6479	24.9946	22.0498	20.6021	20.844	22.2843	20.8863	24.3578	20.8296	20.5081	23.9558	20.6819
IGLC2_HUMAN	P0DOY2	Immunoglobulin lambda constant 2 (Ig lambda chain C region Kern) (Ig lambda chain C region NIG-64) (Ig lambda chain C region SH) (Ig lambda chain C region X) (Ig lambda-2 chain C region)	IGLC2	11294	106	Uncharacterized	Immunoglobulin	Secreted {ECO:0000303|PubMed:20176268, ECO:0000303|PubMed:22158414}. Cell membrane {ECO:0000303|PubMed:20176268, ECO:0000303|PubMed:22158414}.	GO:0003823; GO:0005576; GO:0005615; GO:0005886; GO:0016064; GO:0070062; GO:0071735; GO:0072562	3070000	3249720	10121195	5564055	3164650	25540450	6113210	2072960	8478080	4651915	2429340	13160700	3362775	1595280	10953840	2235640	1608735	7130460	5480325	1.14231e+07	5554750	6.74732e+06	5303965	3.65828e+06	21.5498	21.6319	23.2709	22.4077	21.5936	24.6063	22.5435	20.9833	23.0153	22.1494	21.2121	23.6497	21.6812	20.6054	23.3849	21.0923
IGLL5_HUMAN	B9A064	Immunoglobulin lambda-like polypeptide 5 (G lambda-1) (Germline immunoglobulin lambda 1)	IGLL5	23063	214	9.03	Immunoglobulin	Secreted {ECO:0000250}.	GO:0003823; GO:0016064; GO:0070062; GO:0071735	689000	312124	4040920	952042	600166	5211675	819566	610542	6268165	823304	263184	2282105	519658	392152	2552855	240805	406130	4033370	1.68062e+06	2.25463e+06	2.56609e+06	1.12286e+06	1.15489e+06	1.5601e+06	19.3938	18.2518	21.9463	19.8607	19.195	22.3133	19.6445	19.2197	22.5796	19.6511	18.0057	21.1219	18.9872	18.5811	21.2837	17.8775
IL27B_HUMAN	Q14213	Interleukin-27 subunit beta (IL-27 subunit beta) (IL-27B) (Epstein-Barr virus-induced gene 3 protein) (EBV-induced gene 3 protein)	EBI3	25396	229	9.61	Other Plasma Proteins	Secreted {ECO:0000269|PubMed:9342359}.	GO:0004896; GO:0005125; GO:0005576; GO:0005615; GO:0005788; GO:0005886; GO:0006959; GO:0009897; GO:0019221; GO:0019955; GO:0032729; GO:0042088; GO:0042098; GO:0043235; GO:0045523; GO:0046641	6520	88041	169565																88041						12.67	16.4259	17.3715
ILK_HUMAN	Q13418	Integrin-linked protein kinase (EC 2.7.11.1) (59 kDa serine/threonine-protein kinase) (Beta-integrin-linked kinase) (ILK-1) (ILK-2) (p59ILK)	ILK	51419	452	8.3	Tissue Leakage	Cell junction, focal adhesion {ECO:0000269|PubMed:11402068, ECO:0000269|PubMed:12167643}. Cell membrane; Peripheral membrane protein; Cytoplasmic side {ECO:0000269|PubMed:11402068}. Cell projection, lamellipodium {ECO:0000250|UniProtKB:O55222}. Cytoplasm, myofibril, sarcomere {ECO:0000269|PubMed:11402068}.	GO:0000902; GO:0001658; GO:0001934; GO:0003151; GO:0004674; GO:0005524; GO:0005829; GO:0005886; GO:0005925; GO:0006468; GO:0007160; GO:0007229; GO:0008284; GO:0009967; GO:0010761; GO:0016020; GO:0019901; GO:0021675; GO:0022011; GO:0030017; GO:0030027; GO:0030030; GO:0030513; GO:0033209; GO:0034446; GO:0042327; GO:0043123; GO:0043491; GO:0045197; GO:0045669; GO:0045893; GO:0061351; GO:0070527; GO:…	30900	10362.4	51405.3				26397.2	9344.87	43449.5	20046.1	55600.3	91154.6	37474.8	39436.6	457114	85340.6	22533.2	156274	30883.8		26397.2	55600.3	178008	88049.4	14.9146	13.3391	15.6496				14.6881	13.19	15.4071	14.291	15.7628	16.476	15.1936	15.2672	18.8022	16.3809
IMB1_HUMAN	Q14974	Importin subunit beta-1 (Importin-90) (Karyopherin subunit beta-1) (Nuclear factor p97) (Pore targeting complex 97 kDa subunit) (PTAC97)	KPNB1	97170	876	4.68	Tissue Leakage	Cytoplasm {ECO:0000269|PubMed:11891849}. Nucleus envelope {ECO:0000269|PubMed:11891849}.	GO:0003723; GO:0005576; GO:0005634; GO:0005635; GO:0005643; GO:0005654; GO:0005737; GO:0005829; GO:0006404; GO:0006606; GO:0006607; GO:0006610; GO:0007079; GO:0007080; GO:0008139; GO:0008270; GO:0010494; GO:0016020; GO:0019899; GO:0019904; GO:0030953; GO:0031267; GO:0031965; GO:0035580; GO:0040001; GO:0042564; GO:0051879; GO:0061608; GO:0061676; GO:0070062; GO:0071782; GO:0090307; GO:1904813													1.19495e+06	37850.8	2352050								1.19495e+06														20.1885	15.208	21.1655
INHBC_HUMAN	P55103	Inhibin beta C chain (Activin beta-C chain)	INHBC	38238	352	5.43	Other Plasma Proteins	Secreted {ECO:0000250}.	GO:0005125; GO:0005160; GO:0005179; GO:0005576; GO:0005615; GO:0008083	121000	33964.2	246392	93580.6	16506.7	210392	48562.8	5796.44	128860	295686	104568	447235	389212	185488	364198	260163	113254	387327	133951	106827	61072.9	282496	312966	253581	16.8906	15.0517	17.9106	16.5139	14.0108	17.6827	15.5676	12.501	16.9754	18.1737	16.6741	18.7707	18.5702	17.501	18.4744	17.9891
INHBE_HUMAN	P58166	Inhibin beta E chain (Activin beta-E chain)	INHBE	38561	350	5.67	Other Plasma Proteins	Secreted {ECO:0000250}.	GO:0005125; GO:0005179; GO:0005615; GO:0008083; GO:0062023	124000	21126.7	1607185	330433	55392.9	2858200	322785	61975.9	2223340	83323.5	21294.6	340576	135266	34976.4	576586	97012.8	19699.8	339261	584036	1.08134e+06	869367	148398	248943	151991	16.9176	14.3668	20.6161	18.334	15.7574	21.4467	18.3002	15.9194	21.0843	16.3464	14.3782	18.3776	17.0454	15.0941	19.1372	16.5659
IPSP_HUMAN	P05154	Plasma serine protease inhibitor (Acrosomal serine protease inhibitor) (Plasminogen activator inhibitor 3) (PAI-3) (PAI3) (Protein C inhibitor) (PCI) (Serpin A5)	SERPINA5	45675	406	9.17	Other Plasma Proteins	Secreted, extracellular space {ECO:0000269|PubMed:1725227, ECO:0000269|PubMed:18467335, ECO:0000269|PubMed:7521127, ECO:0000269|PubMed:8536714, ECO:0000269|PubMed:9510955, ECO:0000269|PubMed:9556620}. Note=Localized on the plasma membrane overlying the acrosomal head of spermatozoa of ependymal spermatozoa and ejaculated sperm. Localized at the equatorial segment of acrosome-reacted spermatozoa. …	GO:0001972; GO:0002020; GO:0002080; GO:0004867; GO:0005539; GO:0005576; GO:0005615; GO:0006869; GO:0007283; GO:0007342; GO:0008201; GO:0009897; GO:0016020; GO:0031091; GO:0031094; GO:0031210; GO:0032190; GO:0032991; GO:0036024; GO:0036025; GO:0036026; GO:0036027; GO:0036028; GO:0036029; GO:0036030; GO:0051346; GO:0070062; GO:0097181; GO:0097182; GO:0097183	975000	1265715	14394750	1322120	924605	13732100	1206480	1101620	6561780	44852.3	35019.1	321228	34681.8	33222.2	405988	36461.4	52985.8	341802	5.54505e+06	5326275	2.95663e+06	133700	157964	143750	19.8946	20.2715	23.779	20.3344	19.8185	23.711	20.2024	20.0712	22.6457	15.4529	15.0959	18.2932	15.0819	15.0199	18.6311	15.1541
ITA2B_HUMAN	P08514	Integrin alpha-IIb (GPalpha IIb) (GPIIb) (Platelet membrane glycoprotein IIb) (CD antigen CD41) [Cleaved into: Integrin alpha-IIb heavy chain; Integrin alpha-IIb light chain, form 1; Integrin alpha-IIb light chain, form 2]	ITGA2B	113377	1039	5.2	Tissue Leakage	Membrane; Single-pass type I membrane protein.	GO:0001525; GO:0002687; GO:0005178; GO:0005886; GO:0005925; GO:0007160; GO:0007229; GO:0008305; GO:0009897; GO:0009986; GO:0031092; GO:0033627; GO:0042802; GO:0046872; GO:0050840; GO:0060090; GO:0070051; GO:0070062; GO:0072562; GO:0098609	22100	27201.7	16915	14044.7	25991.9	20018.3	103429	30086	268114				850267	434079	236390	721044	147175	1706595	22058.3	20018.3	133876		506912	858271	14.429	14.7314	14.046	13.7777	14.6658	14.289	16.6583	14.8768	18.0325				19.6976	18.7276	17.8508	19.4597
ITA6_HUMAN	P23229	Integrin alpha-6 (CD49 antigen-like family member F) (VLA-6) (CD antigen CD49f) [Cleaved into: Integrin alpha-6 heavy chain; Integrin alpha-6 light chain; Processed integrin alpha-6 (Alpha6p)]	ITGA6	126606	1130	6.14	Tissue Leakage	Cell membrane {ECO:0000269|PubMed:22314500}; Single-pass type I membrane protein {ECO:0000255}. Cell membrane {ECO:0000269|PubMed:22314500}; Lipid-anchor {ECO:0000269|PubMed:22314500}.	GO:0005178; GO:0005886; GO:0005912; GO:0005925; GO:0007044; GO:0007160; GO:0007229; GO:0008305; GO:0009897; GO:0009986; GO:0010668; GO:0010811; GO:0010976; GO:0030175; GO:0030335; GO:0031589; GO:0031994; GO:0033627; GO:0034676; GO:0035878; GO:0038132; GO:0042327; GO:0043065; GO:0043236; GO:0043547; GO:0043589; GO:0045296; GO:0045944; GO:0046872; GO:0050900; GO:0071407; GO:0098609; GO:2001237													49137.2	34747	41942.1	37988.2	75544.6	113101					41942.1	75544.6													15.5845	15.0846	15.3561	15.2133
ITB1_HUMAN	P05556	Integrin beta-1 (Fibronectin receptor subunit beta) (Glycoprotein IIa) (GPIIA) (VLA-4 subunit beta) (CD antigen CD29)	ITGB1	88415	798	5.27	Tissue Leakage	[Isoform 5]: Cell membrane, sarcolemma {ECO:0000250|UniProtKB:P09055}. Cell junction {ECO:0000250|UniProtKB:P09055}. Note=In cardiac muscle, found in costameres and intercalated disks. {ECO:0000250|UniProtKB:P09055}.	GO:0000082; GO:0000132; GO:0000287; GO:0001618; GO:0001701; GO:0001726; GO:0001968; GO:0002020; GO:0002042; GO:0002052; GO:0003779; GO:0005178; GO:0005509; GO:0005737; GO:0005886; GO:0005925; GO:0006909; GO:0006968; GO:0007155; GO:0007156; GO:0007159; GO:0007160; GO:0007161; GO:0007229; GO:0007405; GO:0007517; GO:0007520; GO:0008305; GO:0008354; GO:0008542; GO:0009897; GO:0009986; GO:0010008; GO:…													34305.8	18191.5	1109290	32009	82837.2	133666					387262	82837.2													15.0662	14.151	20.0812	14.9662
ITB3_HUMAN	P05106	Integrin beta-3 (Platelet membrane glycoprotein IIIa) (GPIIIa) (CD antigen CD61)	ITGB3	87058	788	4.97	Tissue Leakage	Cell membrane {ECO:0000269|PubMed:20020534, ECO:0000269|PubMed:20702409, ECO:0000269|PubMed:9195946}; Single-pass type I membrane protein {ECO:0000269|PubMed:20020534, ECO:0000269|PubMed:20702409, ECO:0000269|PubMed:9195946}. Cell projection, lamellipodium membrane {ECO:0000269|PubMed:20702409}. Cell junction, focal adhesion {ECO:0000269|PubMed:20702409, ECO:0000269|PubMed:35687021}. Postsynaptic…	GO:0001618; GO:0001934; GO:0001938; GO:0001954; GO:0001968; GO:0002020; GO:0003756; GO:0005080; GO:0005161; GO:0005178; GO:0005634; GO:0005654; GO:0005886; GO:0005911; GO:0005925; GO:0007044; GO:0007155; GO:0007160; GO:0007229; GO:0007566; GO:0007596; GO:0008305; GO:0009897; GO:0009986; GO:0010595; GO:0010628; GO:0010745; GO:0010763; GO:0010888; GO:0014823; GO:0014909; GO:0014911; GO:0015026; GO:…	487000	274677	62160.5				58638.2	169025	279412				550840	210211	206243	503886	64942.7	1671315	274677		169025		322431	746715	18.8941	18.0674	15.9237				15.8396	17.3669	18.092				19.0713	17.6815	17.654	18.9427
ITIH1_HUMAN	P19827	Inter-alpha-trypsin inhibitor heavy chain H1 (ITI heavy chain H1) (ITI-HC1) (Inter-alpha-inhibitor heavy chain 1) (Inter-alpha-trypsin inhibitor complex component III) (Serum-derived hyaluronan-associated protein) (SHAP)	ITIH1	101389	911	6.33	Other Plasma Proteins	Secreted.	GO:0004867; GO:0005509; GO:0005540; GO:0005576; GO:0030212; GO:0030246; GO:0062023; GO:0070062; GO:0072562	1380000	1583730	5645225	974229	1435600	8094870	1201400	1121875	5416745	2363725	3207205	23257650	2517290	2959955	27471700	2284300	3077470	17812450	2869145	3.50157e+06	2.58001e+06	9.60953e+06	1.0983e+07	7724740	20.3946	20.5949	22.4286	19.8939	20.4532	22.9486	20.1963	20.0975	22.369	21.1726	21.6129	24.4712	21.2634	21.4971	24.7114	21.1233
ITIH2_HUMAN	P19823	Inter-alpha-trypsin inhibitor heavy chain H2 (ITI heavy chain H2) (ITI-HC2) (Inter-alpha-inhibitor heavy chain 2) (Inter-alpha-trypsin inhibitor complex component II) (Serum-derived hyaluronan-associated protein) (SHAP)	ITIH2	106463	946	5.75	Other Plasma Proteins	Secreted.	GO:0004866; GO:0004867; GO:0005540; GO:0005576; GO:0005788; GO:0030212; GO:0062023; GO:0070062; GO:0072562	2920000	2605180	8091995	1752870	3054350	7925435	1874450	2053165	11139940	5219825	5237345	30873550	6364225	6192415	22922150	6126325	9710915	53799400	4540495	4.24422e+06	5.02252e+06	1.37769e+07	1.18263e+07	2.32122e+07	21.4797	21.313	22.9481	20.7413	21.5424	22.9181	20.838	20.9694	23.4092	22.3156	22.3204	24.8799	22.6016	22.5621	24.4502	22.5466
ITIH3_HUMAN	Q06033	Inter-alpha-trypsin inhibitor heavy chain H3 (ITI heavy chain H3) (ITI-HC3) (Inter-alpha-inhibitor heavy chain 3) (Serum-derived hyaluronan-associated protein) (SHAP)	ITIH3	99849	890	5.01	Other Plasma Proteins	Secreted.	GO:0004866; GO:0004867; GO:0005576; GO:0030212; GO:0031089; GO:0070062	125000	136369	1395134	66932.1	150558	2964230	90409.9	116248	770358	170522	268902	6095135	234366	279456	5279835	248222	267694	1939105	552246	1.06057e+06	325672	2.17819e+06	1.93122e+06	818340	16.9343	17.0572	20.412	16.0304	17.2	21.4992	16.4642	16.8268	19.5552	17.3796	18.0367	22.5392	17.8384	18.0923	22.3321	17.9213
ITIH4_HUMAN	Q14624	Inter-alpha-trypsin inhibitor heavy chain H4 (ITI heavy chain H4) (ITI-HC4) (Inter-alpha-inhibitor heavy chain 4) (Inter-alpha-trypsin inhibitor family heavy chain-related protein) (IHRP) (Plasma kallikrein sensitive glycoprotein 120) (Gp120) (PK-120) [Cleaved into: 70 kDa inter-alpha-trypsin inhibitor heavy chain H4; 35 kDa inter-alpha-trypsin inhibitor heavy chain H4]	ITIH4	103357	930	5.92	Acute Phase	Secreted.	GO:0004866; GO:0004867; GO:0005576; GO:0005886; GO:0006953; GO:0030212; GO:0031089; GO:0034097; GO:0062023; GO:0070062; GO:0072562	20000000	20179250	95828450	21327500	16108900	96059700	20426750	15951900	75908250	1633590	2534245	15481150	1806340	1947600	14469450	1745475	2374355	14105950	45329900	44498700	3.7429e+07	6.54966e+06	6.07446e+06	6075260	24.2522	24.2664	26.514	24.3462	23.9414	26.5174	24.284	23.9272	26.1778	20.6396	21.2731	23.884	20.7846	20.8933	23.7865	20.7352
JAM1_HUMAN	Q9Y624	Junctional adhesion molecule A (JAM-A) (Junctional adhesion molecule 1) (JAM-1) (Platelet F11 receptor) (Platelet adhesion molecule 1) (PAM-1) (CD antigen CD321)	F11R	32583	299	6.72	Tissue Leakage	Cell junction, tight junction {ECO:0000269|PubMed:11171323}. Cell membrane {ECO:0000269|PubMed:11171323}; Single-pass type I membrane protein {ECO:0000269|PubMed:11171323}. Note=Localized at tight junctions of both epithelial and endothelial cells. {ECO:0000269|PubMed:11171323}.	GO:0001618; GO:0001817; GO:0005178; GO:0005886; GO:0005911; GO:0005923; GO:0006954; GO:0007159; GO:0008360; GO:0030054; GO:0030165; GO:0031032; GO:0032956; GO:0032991; GO:0035025; GO:0035633; GO:0035683; GO:0042803; GO:0045296; GO:0050892; GO:0051493; GO:0051497; GO:0070062; GO:0070160; GO:0071260; GO:0072659; GO:0090557; GO:0090559; GO:0098609; GO:1901731; GO:1902396; GO:1903142; GO:2000810																19017.1	64457.1	109897						64457.1																14.215
K1C10_HUMAN	P13645	Keratin, type I cytoskeletal 10 (Cytokeratin-10) (CK-10) (Keratin-10) (K10)	KRT10	58827	584	5.13	Keratin	Secreted, extracellular space {ECO:0000269|PubMed:12427098}. Cell surface {ECO:0000269|PubMed:19627498}. Cytoplasm {ECO:0000269|PubMed:32179842}.	GO:0001533; GO:0005615; GO:0005634; GO:0005737; GO:0005829; GO:0005856; GO:0005882; GO:0008544; GO:0009986; GO:0016020; GO:0018149; GO:0030216; GO:0030280; GO:0030855; GO:0045095; GO:0045109; GO:0045684; GO:0046982; GO:0051290; GO:0070062	899000	1362479	5391110	132455	773944	6217470	3567845	550273	357948	1.17428e+06	212938	6547195	288940	114754	8165525	2073730	958526	1456308	2.55073e+06	2.37462e+06	1492022	2.64481e+06	2.85641e+06	1496188	19.7773	20.3778	22.3622	17.0151	19.5619	22.5679	21.7666	19.0698	18.4494	20.1633	17.7001	22.6424	18.1404	16.8082	22.9611	20.9838
K1C14_HUMAN	P02533	Keratin, type I cytoskeletal 14 (Cytokeratin-14) (CK-14) (Keratin-14) (K14)	KRT14	51561	472	5.09	Keratin	Cytoplasm {ECO:0000269|PubMed:11724817, ECO:0000269|PubMed:31995743, ECO:0000269|PubMed:32179842}. Nucleus {ECO:0000269|PubMed:11724817}. Note=Expressed in both as a filamentous pattern. {ECO:0000269|PubMed:11724817}.	GO:0001533; GO:0005200; GO:0005634; GO:0005737; GO:0005829; GO:0005856; GO:0005882; GO:0008544; GO:0030216; GO:0030855; GO:0042633; GO:0045095; GO:0045109; GO:0045110; GO:0045178; GO:0048863; GO:0070062; GO:1990254	150000	85505.4	1141710	157479	47673.8	442034	304514	31438	86667.8	203816	361158	518500				187722	80583.4	103577	458908	215729	140873	361158		123961	17.1899	16.3837	20.1228	17.2648	15.5409	18.7538	18.2161	14.9402	16.4032	17.6369	18.4623	18.984				17.5182
K1C17_HUMAN	Q04695	Keratin, type I cytoskeletal 17 (39.1) (Cytokeratin-17) (CK-17) (Keratin-17) (K17)	KRT17	48106	432	4.97	Keratin	Cytoplasm {ECO:0000250|UniProtKB:Q9QWL7}.	GO:0001533; GO:0005198; GO:0005829; GO:0005856; GO:0030307; GO:0030855; GO:0031069; GO:0031424; GO:0045095; GO:0045109; GO:0045111; GO:0045727; GO:0051798	7220	118353	552122	9462.03	45442.2	27452.1	85229.4	46812.4	147871	11758.2	87102.6	35414.6	94736.4	107843	4617230	115082	77579.6	40464.8	225899	27452.1	93304.2	44758.5	1.6066e+06	77708.8	12.8184	16.8527	19.0746	13.2079	15.4717	14.7446	16.3791	15.5146	17.174	13.5214	16.4104	15.1121	16.5316	16.7186	22.1386	16.8123
K1C18_HUMAN	P05783	Keratin, type I cytoskeletal 18 (Cell proliferation-inducing gene 46 protein) (Cytokeratin-18) (CK-18) (Keratin-18) (K18)	KRT18	48058	430	5.34	Keratin	Nucleus matrix {ECO:0000250|UniProtKB:Q5BJY9}. Cytoplasm, perinuclear region. Nucleus, nucleolus {ECO:0000269|PubMed:22002106}. Cytoplasm {ECO:0000250|UniProtKB:Q5BJY9}.	GO:0003723; GO:0005198; GO:0005730; GO:0005737; GO:0005815; GO:0005829; GO:0005856; GO:0005882; GO:0005912; GO:0007049; GO:0009653; GO:0016363; GO:0033209; GO:0034451; GO:0043001; GO:0043066; GO:0045095; GO:0045104; GO:0048471; GO:0070062; GO:0071944; GO:0097110; GO:0097191; GO:0097284; GO:0098641	95700	27443.9	61580.6	104375	124094	143812	113681	62264.7	69972	108720	82727.9	56735.6	102542	131679	1613370	76067.8	35991.2	26353.2	61580.6	124094	81972.6	82727.9	615864	46137.4	16.5465	14.7442	15.9102	16.6714	16.9211	17.1338	16.7946	15.9261	16.0945	16.7303	16.3361	15.792	16.6459	17.0067	20.6216	16.215
K1C9_HUMAN	P35527	Keratin, type I cytoskeletal 9 (Cytokeratin-9) (CK-9) (Keratin-9) (K9)	KRT9	62064	623	5.14	Keratin	Uncharacterized	GO:0005200; GO:0005615; GO:0005634; GO:0005829; GO:0005856; GO:0007283; GO:0008544; GO:0016020; GO:0030855; GO:0043588; GO:0045095; GO:0045109; GO:0070062	691000	2443920	6032115	296763	622404	11952000	1438437	616590	300827	679772	246457	3874250	517870	3.76595e+06	7014030	991560	1.19502e+06	1789412	3.05577e+06	4.29039e+06	785285	1.60016e+06	3.76595e+06	1.32533e+06	19.3989	21.2208	22.5242	18.179	19.2475	23.5107	20.4561	19.234	18.1986	19.3747	17.911	21.8855	18.9822	21.8446	22.7418	19.9193
K22E_HUMAN	P35908	Keratin, type II cytoskeletal 2 epidermal (Cytokeratin-2e) (CK-2e) (Epithelial keratin-2e) (Keratin-2 epidermis) (Keratin-2e) (K2e) (Type-II keratin Kb2)	KRT2	65433	639	8.07	Keratin	Cytoplasm {ECO:0000269|PubMed:32179842}.	GO:0001533; GO:0003334; GO:0005200; GO:0005615; GO:0005634; GO:0005737; GO:0005829; GO:0005882; GO:0008092; GO:0008544; GO:0016020; GO:0018149; GO:0030280; GO:0031424; GO:0032980; GO:0043616; GO:0045095; GO:0045109; GO:0045684; GO:0051546; GO:0070062	427000	655177	3260065	99375.4	234396	7941405	1730440	208406	171241	379423	61844.6	2879840	47589	22026.5	2.43201e+06	877503	267154	1.26905e+06	1447485	2.75839e+06	703362	1.10704e+06	833875	804570	18.7046	19.3215	21.6365	16.6006	17.8386	22.921	20.7227	17.669	17.3857	18.5334	15.9164	21.4576	15.5383	14.4269	21.2137	19.743
K2C1_HUMAN	P04264	Keratin, type II cytoskeletal 1 (67 kDa cytokeratin) (Cytokeratin-1) (CK-1) (Hair alpha protein) (Keratin-1) (K1) (Type-II keratin Kb1)	KRT1	66039	644	8.15	Keratin	Cell membrane {ECO:0000269|PubMed:17956333}. Cytoplasm {ECO:0000269|PubMed:32179842}.	GO:0001533; GO:0001867; GO:0005576; GO:0005615; GO:0005634; GO:0005737; GO:0005829; GO:0005856; GO:0006979; GO:0016020; GO:0018149; GO:0030246; GO:0030280; GO:0031424; GO:0038023; GO:0042730; GO:0045095; GO:0045109; GO:0045765; GO:0046982; GO:0050728; GO:0051290; GO:0061436; GO:0062023; GO:0070062; GO:0072562; GO:1904813	1990000	2738066	12854610	681692	1465820	19735345	9489290	1.43361e+06	795700	2.14632e+06	280976	13037375	228627	45053.1	4255606	4131555	2.39955e+06	3.46286e+06	5.86035e+06	7.29429e+06	3.9062e+06	5.15489e+06	1509762	3.33132e+06	20.9231	21.3847	23.6158	19.3788	20.4833	24.2343	23.1779	20.4512	19.6019	21.0334	18.1001	23.6362	17.8026	15.4593	22.0209	21.9783
K2C5_HUMAN	P13647	Keratin, type II cytoskeletal 5 (58 kDa cytokeratin) (Cytokeratin-5) (CK-5) (Keratin-5) (K5) (Type-II keratin Kb5)	KRT5	62378	590	7.58	Keratin	Cytoplasm {ECO:0000269|PubMed:20128788}.	GO:0005200; GO:0005634; GO:0005737; GO:0005829; GO:0005882; GO:0008544; GO:0009612; GO:0016020; GO:0030280; GO:0030334; GO:0031424; GO:0032880; GO:0045095; GO:0045107; GO:0045109; GO:0070062; GO:0097110	79300	124176	1.05389e+06	33989.5	50202.7	882122	276976	42371.1	70874.6	81697.9	289122	496547				166506	125082	160508	419118	322105	130074	289122		150699	16.2748	16.922	20.0073	15.0528	15.6155	19.7506	18.0794	15.3708	16.113	16.318	18.1413	18.9216				17.3452
K2C6A_HUMAN	P02538	Keratin, type II cytoskeletal 6A (Cytokeratin-6A) (CK-6A) (Cytokeratin-6D) (CK-6D) (Keratin-6A) (K6A) (Type-II keratin Kb6) (allergen Hom s 5)	KRT6A	60045	564	8.14	Keratin	Uncharacterized	GO:0002009; GO:0005200; GO:0005634; GO:0005829; GO:0008284; GO:0016020; GO:0030154; GO:0030280; GO:0031424; GO:0031640; GO:0042060; GO:0045095; GO:0045109; GO:0050830; GO:0061844; GO:0070062; GO:2000536	38700	33741.1	490398				106118	81183.4	20087.8	31788.1	23709	233144				66463.8	14986.2	40725	187625		69129.6	96213.7		40725	15.2414	15.0422	18.9036				16.6953	16.3089	14.294	14.9562	14.5331	17.8309				16.0203
K2C7_HUMAN	P08729	Keratin, type II cytoskeletal 7 (Cytokeratin-7) (CK-7) (Keratin-7) (K7) (Sarcolectin) (Type-II keratin Kb7)	KRT7	51386	469	5.39	Keratin	Cytoplasm {ECO:0000269|PubMed:2459129}.	GO:0005634; GO:0005737; GO:0005829; GO:0005882; GO:0030280; GO:0031424; GO:0045095; GO:0045109; GO:0045111; GO:0070062							98810.5	143942	53679.1				22261.8	40554.8	7991580	39490.9	91482.3	12595.7			98810.5		2.6848e+06	47856.3							16.5924	17.1351	15.7121				14.4423	15.3076	22.93	15.2692
K2C71_HUMAN	Q3SY84	Keratin, type II cytoskeletal 71 (Cytokeratin-71) (CK-71) (Keratin-71) (K71) (Type II inner root sheath-specific keratin-K6irs1) (Keratin 6 irs) (hK6irs) (hK6irs1) (Type-II keratin Kb34)	KRT71	57292	523	6.27	Keratin	Cytoplasm, cytoskeleton {ECO:0000269|PubMed:22592156}.	GO:0005829; GO:0030280; GO:0031069; GO:0031424; GO:0045095; GO:0045109; GO:0070062	7050	17316.9	12181.5																12181.5						12.7826	14.0799	13.5724
K2C8_HUMAN	P05787	Keratin, type II cytoskeletal 8 (Cytokeratin-8) (CK-8) (Keratin-8) (K8) (Type-II keratin Kb8)	KRT8	53704	483	5.52	Keratin	Cytoplasm {ECO:0000269|PubMed:10973561, ECO:0000269|PubMed:19188445}. Nucleus, nucleoplasm {ECO:0000250|UniProtKB:Q10758}. Nucleus matrix {ECO:0000250|UniProtKB:Q10758}.	GO:0005634; GO:0005654; GO:0005737; GO:0005829; GO:0005882; GO:0005911; GO:0016010; GO:0016327; GO:0016363; GO:0030018; GO:0030280; GO:0031424; GO:0033209; GO:0042383; GO:0043034; GO:0044877; GO:0045095; GO:0045109; GO:0045111; GO:0045214; GO:0051599; GO:0051707; GO:0060706; GO:0070062; GO:0097110; GO:0097191; GO:0097284	96200	140750	118463	104902	22052.5	437354	544517	303669	261063	114987	116120	901316	655378	168580	1061683	1099698	184936	87397.6	118463	188103	369750	377474	628547	457344	16.5534	17.1028	16.8541	16.6787	14.4287	18.7384	19.0546	18.2121	17.994	16.8111	16.8253	19.7817	19.322	17.3631	20.0179	20.0687
KAIN_HUMAN	P29622	Kallistatin (Kallikrein inhibitor) (Peptidase inhibitor 4) (PI-4) (Serpin A4)	SERPINA4	48542	427	7.88	Other Plasma Proteins	Secreted.	GO:0004867; GO:0005576; GO:0005615; GO:0031089; GO:0070062	148000	89080.9	733135	156441	93775.4	544641	163841	87087.9	898390	197876	225631	1232385	236146	198528	1119305	225162	229168	1.04134e+06	323567	264952	383106	551964	517993	498556	17.18	16.4428	19.4837	17.2553	16.5169	19.0549	17.3219	16.4102	19.777	17.5942	17.7836	20.233	17.8493	17.599	20.0942	17.7806
KLKB1_HUMAN	P03952	Plasma kallikrein (EC 3.4.21.34) (Fletcher factor) (Kininogenin) (Plasma prekallikrein) (PKK) [Cleaved into: Plasma kallikrein heavy chain; Plasma kallikrein light chain]	KLKB1	71343	638	8.66	Coagulation	Secreted.	GO:0002542; GO:0004252; GO:0005576; GO:0005615; GO:0005886; GO:0006508; GO:0007596; GO:0031638; GO:0031639; GO:0042730; GO:0051919; GO:0070062	1010000	1105640	10217935	972367	1124575	8343680	1180165	1421040	7606750	341402	354248	2564710	265203	285326	4232710	213814	347408	2517650	4.11274e+06	3.48021e+06	3.40265e+06	1.08679e+06	1.59441e+06	1026291	19.9525	20.0765	23.2846	19.8911	20.1009	22.9923	20.1706	20.4385	22.8588	18.3811	18.4344	21.2904	18.0167	18.1222	22.0132	17.706
KNG1_HUMAN	P01042	Kininogen-1 (Alpha-2-thiol proteinase inhibitor) (Fitzgerald factor) (High molecular weight kininogen) (HMWK) (Williams-Fitzgerald-Flaujeac factor) [Cleaved into: Kininogen-1 heavy chain; T-kinin (Ile-Ser-Bradykinin); Bradykinin (Kallidin I); Lysyl-bradykinin (Kallidin II); Kininogen-1 light chain; Low molecular weight growth-promoting factor]	KNG1	71957	644	6.23	Coagulation	Secreted, extracellular space.	GO:0004869; GO:0005102; GO:0005179; GO:0005576; GO:0005615; GO:0005788; GO:0005886; GO:0006954; GO:0007162; GO:0007204; GO:0007596; GO:0008201; GO:0008270; GO:0030195; GO:0031093; GO:0042311; GO:0043065; GO:0045861; GO:0062023; GO:0070062; GO:0072562	101000000	48303950	104110400	144952500	50610450	126071950	164019000	124763500	274432000	4976375	2605330	13720250	5128440	3381335	10565420	3074890	3750100	10921535	8.45617e+07	1.07212e+08	1.87738e+08	7.10065e+06	6.3584e+06	5.91551e+06	26.5936	25.5256	26.6335	27.111	25.5929	26.9097	27.2893	26.8946	28.0319	22.2467	21.313	23.7098	22.2901	21.6892	23.3328	21.5521
KPYM_HUMAN	P14618	Pyruvate kinase PKM (EC 2.7.1.40) (Cytosolic thyroid hormone-binding protein) (CTHBP) (Opa-interacting protein 3) (OIP-3) (Pyruvate kinase 2/3) (Pyruvate kinase muscle isozyme) (Threonine-protein kinase PKM2) (EC 2.7.11.1) (Thyroid hormone-binding protein 1) (THBP1) (Tumor M2-PK) (Tyrosine-protein kinase PKM2) (EC 2.7.10.2) (p58)	PKM	57937	531	7.95	Tissue Leakage	[Isoform M1]: Cytoplasm {ECO:0000305}.	GO:0000287; GO:0003713; GO:0003723; GO:0003729; GO:0004713; GO:0004743; GO:0005524; GO:0005576; GO:0005634; GO:0005737; GO:0005739; GO:0005791; GO:0005829; GO:0005929; GO:0006096; GO:0012501; GO:0016310; GO:0023026; GO:0030955; GO:0031982; GO:0032869; GO:0034774; GO:0035402; GO:0042803; GO:0045296; GO:0045944; GO:0061621; GO:0062023; GO:0070062; GO:1903561; GO:1903672; GO:1904813; GO:2000767	8580	35795.8	86259.9	518452	377042	235632	26234.8	52209	109394	36931.6	36200.2	334878	74539.8	88221.4	3042285	151345	58464	356452	43543.6	377042	62612.4	136003	1.06835e+06	188754	13.0659	15.1275	16.3964	18.9839	18.5244	17.8462	14.6792	15.672	16.7392	15.1726	15.1437	18.3533	16.1857	16.4288	21.5367	17.2075
KV105_HUMAN	P01602	Immunoglobulin kappa variable 1-5 (Ig kappa chain V-I region CAR) (Ig kappa chain V-I region EU) (Ig kappa chain V-I region HK102) (Ig kappa chain V-I region Kue)	IGKV1-5	12782	117	7.96	Immunoglobulin	Secreted {ECO:0000303|PubMed:20176268, ECO:0000303|PubMed:22158414}. Cell membrane {ECO:0000303|PubMed:20176268, ECO:0000303|PubMed:22158414}.	GO:0002250; GO:0003823; GO:0005576; GO:0005615; GO:0005886; GO:0006955; GO:0019814; GO:0070062; GO:0072562	209000	285906	3223505	181852	292996	3976875	209210	230923	2949765	207176	142312	3465965	155262	149302	4025265	155588	239821	2744370	1.23941e+06	1.48391e+06	1.12997e+06	1.27182e+06	1.44328e+06	1.04659e+06	17.672	18.1252	21.6202	17.4724	18.1605	21.9232	17.6746	17.8171	21.4922	17.6605	17.1187	21.7248	17.2443	17.1879	21.9407	17.2474
KV133_HUMAN	P01594	Immunoglobulin kappa variable 1-33 (Ig kappa chain V-I region AU) (Ig kappa chain V-I region Ka)	IGKV1-33	12848	117	4.27	Immunoglobulin	Secreted {ECO:0000303|PubMed:20176268, ECO:0000303|PubMed:22158414}. Cell membrane {ECO:0000303|PubMed:20176268, ECO:0000303|PubMed:22158414}.	GO:0002250; GO:0003823; GO:0005576; GO:0005615; GO:0005886; GO:0006955; GO:0019814; GO:0042802; GO:0072562	73200	76210.3	407454	128331	41773.8	555834	106703	81713.4	94208.2	111363	52939.4	349768	80847.6	41034	200620	65760.3	63705.7	32959.4	185625	241980	94208.2	171357	107501	54141.8	16.1598	16.2177	18.6363	16.9695	15.3503	19.0843	16.7032	16.3183	16.5236	16.7649	15.6921	18.416	16.3029	15.3245	17.6141	16.0049
KV224_HUMAN	A0A0C4DH68	Immunoglobulin kappa variable 2-24	IGKV2-24	13079	120	8.01	Immunoglobulin	Secreted {ECO:0000303|PubMed:20176268, ECO:0000303|PubMed:22158414}. Cell membrane {ECO:0000303|PubMed:20176268, ECO:0000303|PubMed:22158414}.	GO:0002250; GO:0005615; GO:0005886; GO:0006955; GO:0019814	57800	99032	2009635	77018.6	97272.8	2160900	63862.1	72640.1	2707755	100669	42622.6	1421935	6063.54	74430.7	866592	21214.8	82171.7	1507090	722171	778397	948086	521742	315696	536826	15.82	16.5956	20.9385	16.2329	16.5697	21.0432	15.9627	16.1485	21.3687	16.6193	15.3793	20.4394	12.5659	16.1836	19.725	14.3728
KV229_HUMAN	A2NJV5	Immunoglobulin kappa variable 2-29	IGKV2-29	13085	120	6.06	Immunoglobulin	Secreted {ECO:0000303|PubMed:20176268, ECO:0000303|PubMed:22158414}. Cell membrane {ECO:0000303|PubMed:20176268, ECO:0000303|PubMed:22158414}.	GO:0002250; GO:0005576; GO:0005615; GO:0005886; GO:0006955; GO:0019814	583000	553429	13773.2	657194	520120	588657	580727	454734	44294.7	822785	249484	536135	348498	253021	300760	332611	382783	36127.8	383532	588657	359919	536135	300760	250507	19.1541	19.078	13.7496	19.326	18.9885	19.1671	19.1475	18.7947	15.4348	19.6502	17.9286	19.0322	18.4108	17.9489	18.1983	18.3435
KV311_HUMAN	P04433	Immunoglobulin kappa variable 3-11 (Ig kappa chain V-III region VG)	IGKV3-11	12575	115	6.42	Immunoglobulin	Secreted {ECO:0000303|PubMed:20176268, ECO:0000303|PubMed:22158414}. Cell membrane {ECO:0000303|PubMed:20176268, ECO:0000303|PubMed:22158414}.	GO:0002250; GO:0003823; GO:0005576; GO:0005615; GO:0005886; GO:0006955; GO:0019814; GO:0070062; GO:0072562	723000	678858	5489440	1149910	621414	5951335	804572	705276	7634415	1209496	421918	3887130	764420	414824	4157945	583958	587137	6749785	2.29712e+06	2.57422e+06	3.04809e+06	1.83951e+06	1779063	2.64029e+06	19.4638	19.3728	22.3882	20.1331	19.2452	22.5048	19.6179	19.4278	22.8641	20.206	18.6866	21.8903	19.544	18.6621	21.9874	19.1555
KV320_HUMAN	P01619	Immunoglobulin kappa variable 3-20 (Ig kappa chain V-III region B6) (Ig kappa chain V-III region GOL) (Ig kappa chain V-III region HAH) (Ig kappa chain V-III region HIC) (Ig kappa chain V-III region IARC/BL41) (Ig kappa chain V-III region NG9) (Ig kappa chain V-III region SIE) (Ig kappa chain V-III region Ti) (Ig kappa chain V-III region WOL)	IGKV3-20	12557	116	6.42	Immunoglobulin	Secreted {ECO:0000303|PubMed:20176268, ECO:0000303|PubMed:22158414}. Cell membrane {ECO:0000303|PubMed:20176268, ECO:0000303|PubMed:22158414}.	GO:0002250; GO:0003094; GO:0003823; GO:0005576; GO:0005615; GO:0005886; GO:0006955; GO:0019731; GO:0070062; GO:0071748; GO:0071751; GO:0071756; GO:0072562	40200	16359.5	3.68531e+06	44535.1	44048.1	331739	4.66149e+06	46255.9	9276730	94152.2	161943	229734	29751.2	24346.5	142767	4.18562e+06	50804.3	8320435	1.24728e+06	140107	4.66149e+06	161943	65621.6	4.18562e+06	15.2942	13.9978	21.8134	15.4427	15.4268	18.3397	22.1524	15.4973	23.1452	16.5227	17.3051	17.8096	14.8607	14.5714	17.1233	21.997
KV37_HUMAN	A0A075B6H7	Probable non-functional immunoglobulin kappa variable 3-7	IGKV3-7	12783	116	7.99	Immunoglobulin	Secreted {ECO:0000303|PubMed:20176268, ECO:0000303|PubMed:22158414}. Cell membrane {ECO:0000303|PubMed:20176268, ECO:0000303|PubMed:22158414}.	GO:0002250; GO:0005615; GO:0005886; GO:0006955; GO:0019814	40000	38909.2	1260159	73701.3	44044.6	803302	163760	51964.7	697220	98371.4	37129.4	549022	64798.3	33910.3	847326	47657.3	45842.8	943396	446348	307016	304315	228174	315345	345632	15.2868	15.2478	20.2652	16.1694	15.4267	19.6156	17.3212	15.6652	19.4113	16.586	15.1803	19.0665	15.9837	15.0494	19.6926	15.5404
KV401_HUMAN	P06312	Immunoglobulin kappa variable 4-1 (Ig kappa chain V-IV region B17) (Ig kappa chain V-IV region JI) (Ig kappa chain V-IV region Len) (Ig kappa chain V-IV region STH)	IGKV4-1	13380	121	5.09	Immunoglobulin	Secreted {ECO:0000303|PubMed:20176268, ECO:0000303|PubMed:22158414}. Cell membrane {ECO:0000303|PubMed:20176268, ECO:0000303|PubMed:22158414}.	GO:0002250; GO:0003823; GO:0005576; GO:0005615; GO:0005886; GO:0006955; GO:0019814; GO:0072562	3220	134182	265141																134182						11.6542	17.0338	18.0164
KVD20_HUMAN	A0A0C4DH25	Immunoglobulin kappa variable 3D-20	IGKV3D-20	12515	116	4.77	Immunoglobulin	Secreted {ECO:0000303|PubMed:20176268, ECO:0000303|PubMed:22158414}. Cell membrane {ECO:0000303|PubMed:20176268, ECO:0000303|PubMed:22158414}.	GO:0002250; GO:0005576; GO:0005615; GO:0005886; GO:0006955; GO:0019814	300000	375884	1.81511e+06	382225	322580	4107375	318540	353808	1.3055e+06	491115	134920	2677625	238516	229737	1768640	202488	277815	1281332	830346	1.60406e+06	659283	1.10122e+06	745631	587212	18.1948	18.5199	20.7916	18.5441	18.2993	21.9698	18.2811	18.4326	20.3162	18.9057	17.0418	21.3525	17.8637	17.8096	20.7542	17.6275
LASP1_HUMAN	Q14847	LIM and SH3 domain protein 1 (LASP-1) (Metastatic lymph node gene 50 protein) (MLN 50)	LASP1	29717	261	6.61	Tissue Leakage	Cytoplasm, cell cortex {ECO:0000250}. Cytoplasm, cytoskeleton {ECO:0000250}. Note=Associated with the F-actin rich cortical cytoskeleton. {ECO:0000250}.	GO:0005737; GO:0005925; GO:0006811; GO:0015075; GO:0030864; GO:0045296; GO:0046872; GO:0051015	55800	32877.9	332852	53100	37199.4	513482	47031.2	40045.3	325375				653806	14011.4	1293600	35977	35259.6	34542.2	140518	201261	137484		653806	35259.6	15.7686	15.0048	18.3445	15.6964	15.183	18.97	15.5213	15.2893	18.3117				19.3185	13.7743	20.303	15.1348
LBP_HUMAN	P18428	Lipopolysaccharide-binding protein (LBP)	LBP	53384	481	6.25	Acute Phase	Secreted {ECO:0000269|PubMed:2402637, ECO:0000269|PubMed:24120359, ECO:0000269|PubMed:7517398}. Cytoplasmic granule membrane {ECO:0000250|UniProtKB:P17213}. Note=Membrane-associated in polymorphonuclear Leukocytes (PMN) granules. {ECO:0000250|UniProtKB:P17213}.	GO:0001530; GO:0002232; GO:0002281; GO:0002752; GO:0005102; GO:0005576; GO:0005615; GO:0006953; GO:0006968; GO:0008228; GO:0009986; GO:0015026; GO:0015920; GO:0016020; GO:0030593; GO:0031663; GO:0032490; GO:0032496; GO:0032720; GO:0032722; GO:0032755; GO:0032757; GO:0032760; GO:0034145; GO:0043032; GO:0045087; GO:0050829; GO:0050830; GO:0060265; GO:0070062; GO:0070891; GO:0071222; GO:0071223; GO:…	698000	391354	789322	1010015	143899	1496180	743216	216882	420941	6862545	4515825	23917950	4539330	7501075	14624600	6002320	3653255	882360	626233	883365	460346	11765440	8888335	3512645	19.4129	18.5781	19.5903	19.9459	17.1347	20.5129	19.5034	17.7266	18.6833	22.7103	22.1066	24.5116	22.114	22.8387	23.8019	22.5171
LCAT_HUMAN	P04180	Phosphatidylcholine-sterol acyltransferase (EC 2.3.1.43) (1-alkyl-2-acetylglycerophosphocholine esterase) (EC 3.1.1.47) (Lecithin-cholesterol acyltransferase) (Phospholipid-cholesterol acyltransferase) (Platelet-activating factor acetylhydrolase) (PAF acetylhydrolase)	LCAT	49578	440	5.71	Other Plasma Proteins	Secreted {ECO:0000269|PubMed:10222237, ECO:0000269|PubMed:19065001, ECO:0000269|PubMed:3458198, ECO:0000269|PubMed:8016111, ECO:0000269|PubMed:8820107}. Note=Secreted into blood plasma (PubMed:10222237, PubMed:3458198, PubMed:8820107). Produced in astrocytes and secreted into cerebral spinal fluid (CSF) (PubMed:10222237). {ECO:0000269|PubMed:10222237, ECO:0000269|PubMed:3458198, ECO:0000269|PubMe…	GO:0003847; GO:0004607; GO:0004771; GO:0005576; GO:0005615; GO:0006629; GO:0006644; GO:0006656; GO:0008203; GO:0030301; GO:0034186; GO:0034364; GO:0034372; GO:0034375; GO:0042158; GO:0042632; GO:0043691; GO:0046470; GO:0047179; GO:0070062; GO:0090107	64000	86534	265905	50854.8	80580.9	374649	78181.1	31925.1	283384	277227	537487	2041655	510976	530840	1924560	306140	699750	1481355	138811	168695	131163	952123	988792	829082	15.9656	16.401	18.0206	15.6341	16.2981	18.5152	16.2545	14.9624	18.1124	18.0807	19.0359	20.9613	18.9629	19.0179	20.8761	18.2238
LDHA_HUMAN	P00338	L-lactate dehydrogenase A chain (LDH-A) (EC 1.1.1.27) (Cell proliferation-inducing gene 19 protein) (LDH muscle subunit) (LDH-M) (Renal carcinoma antigen NY-REN-59)	LDHA	36689	332	8.46	Tissue Leakage	Cytoplasm.	GO:0004459; GO:0005634; GO:0005739; GO:0005829; GO:0006089; GO:0006090; GO:0006096; GO:0016020; GO:0021762; GO:0042802; GO:0045296; GO:0070062; GO:1990204	28200	44628.8	11693.1										27206.2	313467	4432370	36383.2	38707.8	326718	28161				1.59101e+06	133936	14.7814	15.4457	13.5134										14.7316	18.258	22.0796	15.151
LDHB_HUMAN	P07195	L-lactate dehydrogenase B chain (LDH-B) (EC 1.1.1.27) (LDH heart subunit) (LDH-H) (Renal carcinoma antigen NY-REN-46)	LDHB	36638	334	5.72	Tissue Leakage	Cytoplasm. Mitochondrion inner membrane {ECO:0000269|PubMed:27618187}; Peripheral membrane protein {ECO:0000305}.	GO:0004459; GO:0005737; GO:0005739; GO:0005743; GO:0005829; GO:0006089; GO:0006090; GO:0016020; GO:0019674; GO:0019900; GO:0042802; GO:0045121; GO:0051287; GO:0070062; GO:1990204													23001.8	22356.1	2986550	17777.3	45664.5	101926					1.01064e+06	55122.6													14.4895	14.4484	21.51	14.1177
LECT2_HUMAN	O14960	Leukocyte cell-derived chemotaxin-2 (LECT-2) (hLECT2)	LECT2	16390	151	9.41	Tissue Leakage	Cytoplasm {ECO:0000269|PubMed:8877413}. Secreted {ECO:0000269|PubMed:8877413}.	GO:0001501; GO:0005615; GO:0005737; GO:0006935; GO:0042802; GO:0046872	137000	15682.8	3701610	143408	19513.5	1405220	129192	38872.9	1252280										1.28482e+06	522714	473448				17.0654	13.9369	21.8197	17.1298	14.2522	20.4224	16.9792	15.2465	20.2561
LEG1_HUMAN	P09382	Galectin-1 (Gal-1) (14 kDa laminin-binding protein) (HLBP14) (14 kDa lectin) (Beta-galactoside-binding lectin L-14-I) (Galaptin) (HBL) (HPL) (Lactose-binding lectin 1) (Lectin galactoside-binding soluble 1) (Putative MAPK-activating protein PM12) (S-Lac lectin 1)	LGALS1	14716	135	5.3	Tissue Leakage	Secreted, extracellular space, extracellular matrix {ECO:0000269|PubMed:14617626}. Cytoplasm {ECO:0000269|PubMed:32272059}. Secreted {ECO:0000269|PubMed:32272059}. Note=Can be secreted; the secretion is dependent on protein unfolding and facilitated by the cargo receptor TMED10; it results in protein translocation from the cytoplasm into the ERGIC (endoplasmic reticulum-Golgi intermediate compart…	GO:0002317; GO:0003723; GO:0005576; GO:0005615; GO:0005737; GO:0005788; GO:0005829; GO:0006915; GO:0016936; GO:0030395; GO:0031295; GO:0042981; GO:0043065; GO:0043123; GO:0043236; GO:0045445; GO:0046598; GO:0050729; GO:0062023; GO:0070062; GO:0098609; GO:1990724	47200	142260	237300				78664.1	11705.2	145623	47998	181053	314108	47500.6	51361	2542480	83375.6	19692.8	147058	142260		78664.1	181053	880447	83375.6	15.5271	17.1182	17.8564				16.2634	13.5149	17.1519	15.5507	17.4661	18.2609	15.5357	15.6484	21.2778	16.3473
LEG3_HUMAN	P17931	Galectin-3 (Gal-3) (35 kDa lectin) (Carbohydrate-binding protein 35) (CBP 35) (Galactose-specific lectin 3) (Galactoside-binding protein) (GALBP) (IgE-binding protein) (L-31) (Laminin-binding protein) (Lectin L-29) (Mac-2 antigen)	LGALS3	26152	250	8.6	Tissue Leakage	Cytoplasm {ECO:0000269|PubMed:32272059}. Nucleus. Secreted {ECO:0000269|PubMed:32272059}. Note=Secreted by a non-classical secretory pathway and associates with the cell surface. Can be secreted; the secretion is dependent on protein unfolding and facilitated by the cargo receptor TMED10; it results in protein translocation from the cytoplasm into the ERGIC (endoplasmic reticulum-Golgi intermedia…	GO:0001772; GO:0002548; GO:0003723; GO:0004864; GO:0005576; GO:0005615; GO:0005634; GO:0005654; GO:0005681; GO:0005737; GO:0005743; GO:0005829; GO:0005886; GO:0006397; GO:0008380; GO:0009986; GO:0016020; GO:0019863; GO:0019903; GO:0030246; GO:0030593; GO:0030667; GO:0030855; GO:0031334; GO:0042056; GO:0042129; GO:0043236; GO:0045087; GO:0045806; GO:0048030; GO:0048245; GO:0048246; GO:0050860; GO:…	29100	40046.5	51011.3				16493.2	64241.3	111990										40046.5		64241.3				14.8278	15.2894	15.6385				14.0096	15.9712	16.773
LEP_HUMAN	P41159	Leptin (Obese protein) (Obesity factor)	LEP	18641	167	5.71	Other Plasma Proteins	Secreted {ECO:0000305|PubMed:25232147}.	GO:0000122; GO:0001525; GO:0001542; GO:0001666; GO:0001890; GO:0001934; GO:0001936; GO:0002021; GO:0003300; GO:0003677; GO:0005179; GO:0005576; GO:0005615; GO:0005829; GO:0006006; GO:0006111; GO:0006112; GO:0006114; GO:0006629; GO:0006635; GO:0006909; GO:0007565; GO:0007623; GO:0008203; GO:0008206; GO:0008217; GO:0008340; GO:0008343; GO:0010507; GO:0010888; GO:0014823; GO:0019953; GO:0021954; GO:…	13900	14254.6	14640.2							43420.4	52204.6	60988.8				12514.6	22474.8	32435	14254.6			52204.6		22474.8	13.7596	13.7991	13.8376							15.4061	15.6719	15.8963				13.6113
LG3BP_HUMAN	Q08380	Galectin-3-binding protein (Basement membrane autoantigen p105) (Lectin galactoside-binding soluble 3-binding protein) (Mac-2-binding protein) (MAC2BP) (Mac-2 BP) (Tumor-associated antigen 90K)	LGALS3BP	65331	585	5.07	Other Plasma Proteins	Secreted {ECO:0000269|PubMed:8390986}. Secreted, extracellular space, extracellular matrix {ECO:0000269|PubMed:9501082}.	GO:0005044; GO:0005576; GO:0005615; GO:0006968; GO:0007155; GO:0007165; GO:0016020; GO:0031089; GO:0062023; GO:0070062; GO:0072562	20600	11687.1	246061	16785	14739	253492	17506.3	8755	106853	26018.5	163997	301975				24669	37495.7	50322.3	92779.1	95005.1	44371.4	163997		37495.7	14.3296	13.5126	17.9087	14.0349	13.8473	17.9516	14.0956	13.0959	16.7053	14.6673	17.3233	18.2041				14.5904
LIMS1_HUMAN	P48059	LIM and senescent cell antigen-like-containing domain protein 1 (Particularly interesting new Cys-His protein 1) (PINCH-1) (Renal carcinoma antigen NY-REN-48)	LIMS1	37251	325	8.44	Tissue Leakage	Cell junction, focal adhesion. Cell membrane; Peripheral membrane protein; Cytoplasmic side.	GO:0005737; GO:0005829; GO:0005886; GO:0005911; GO:0005925; GO:0008270; GO:0010628; GO:0010811; GO:0019901; GO:0033209; GO:0043123; GO:0043547; GO:0045184; GO:0045216; GO:0045892; GO:0048471; GO:0051894; GO:0071560; GO:0098609; GO:1900026; GO:2001046													57990.4	10882.8	167491	129599	8298.77	92929.9					78788.1	76942.5													15.8235	13.4098	17.3537	16.9837
LIPL_HUMAN	P06858	Lipoprotein lipase (LPL) (EC 3.1.1.34) (Phospholipase A1) (EC 3.1.1.32)	LPL	53162	475	8.23	Cell Membrane	Cell membrane {ECO:0000250|UniProtKB:P11151}; Peripheral membrane protein {ECO:0000250|UniProtKB:P11151}; Extracellular side {ECO:0000250|UniProtKB:P11151}. Secreted {ECO:0000269|PubMed:11342582, ECO:0000269|PubMed:11893776, ECO:0000269|PubMed:12641539, ECO:0000269|PubMed:1371284, ECO:0000269|PubMed:2340307, ECO:0000269|PubMed:24291057, ECO:0000269|PubMed:27578112, ECO:0000269|PubMed:30559189}. S…	GO:0004465; GO:0004620; GO:0004806; GO:0005102; GO:0005509; GO:0005576; GO:0005615; GO:0005886; GO:0006631; GO:0006633; GO:0006641; GO:0006644; GO:0008201; GO:0008970; GO:0009617; GO:0009749; GO:0009986; GO:0010744; GO:0010884; GO:0010886; GO:0010890; GO:0019433; GO:0031670; GO:0032722; GO:0032731; GO:0032755; GO:0032760; GO:0034185; GO:0034361; GO:0034371; GO:0034372; GO:0034375; GO:0042627; GO:…	216000	249462	600188	224317	187477	604133	109320	72104.9	462578	344242	299750	1150243	477850	534892	1951575	232609	248928	1052995	355272	338642	214668	598078	988106	511510	17.7218	17.9285	19.1951	17.7752	17.5164	19.2045	16.7382	16.1378	18.8193	18.3931	18.1934	20.1335	18.8662	19.0289	20.8962	17.8275
LMAN2_HUMAN	Q12907	Vesicular integral-membrane protein VIP36 (Glycoprotein GP36b) (Lectin mannose-binding 2) (Vesicular integral-membrane protein 36) (VIP36)	LMAN2	40229	356	6.06	Tissue Leakage	Endoplasmic reticulum-Golgi intermediate compartment membrane {ECO:0000269|PubMed:10444376}; Single-pass type I membrane protein {ECO:0000269|PubMed:10444376}. Golgi apparatus membrane {ECO:0000269|PubMed:10444376}; Single-pass membrane protein {ECO:0000269|PubMed:10444376}. Endoplasmic reticulum membrane {ECO:0000269|PubMed:10444376}; Single-pass type I membrane protein {ECO:0000269|PubMed:10444…	GO:0000139; GO:0005537; GO:0005615; GO:0005789; GO:0005793; GO:0005794; GO:0005886; GO:0006888; GO:0006890; GO:0009986; GO:0015031; GO:0030134; GO:0030246; GO:0031072; GO:0033116; GO:0046872; GO:0050766; GO:0070062	11400	49052.9	86687.2							31799	44933.6	203322	40978.9	31234.3	277084	36946	21222.3	222102	49052.9			93351.5	116432	93423.3	13.4791	15.5821	16.4035							14.9567	15.4555	17.6334	15.3226	14.9308	18.08	15.1731
LMNA_HUMAN	P02545	Prelamin-A/C [Cleaved into: Lamin-A/C (70 kDa lamin) (Renal carcinoma antigen NY-REN-32)]	LMNA	74139	664	6.57	Tissue Leakage	[Isoform C]: Nucleus speckle {ECO:0000269|PubMed:16061563}.	GO:0005198; GO:0005200; GO:0005634; GO:0005635; GO:0005638; GO:0005652; GO:0005654; GO:0005829; GO:0005882; GO:0006606; GO:0006998; GO:0007097; GO:0007517; GO:0008104; GO:0008285; GO:0010628; GO:0016363; GO:0016607; GO:0030334; GO:0030951; GO:0031507; GO:0031647; GO:0031965; GO:0032204; GO:0034504; GO:0035861; GO:0042802; GO:0048471; GO:0051664; GO:0055015; GO:0071456; GO:0072201; GO:0090201; GO:…	27000	9772.86	44251.4										622901	54181.1	1191621				27012.1				622901		14.7213	13.2546	15.4334										19.2486	15.7255	20.1845
LOXL1_HUMAN	Q08397	Lysyl oxidase homolog 1 (EC 1.4.3.13) (Lysyl oxidase-like protein 1) (LOL)	LOXL1	63110	574	6.11	Other Plasma Proteins	Secreted, extracellular space {ECO:0000269|PubMed:35328709}. Secreted, extracellular space, extracellular matrix {ECO:0000250|UniProtKB:P97873}.	GO:0001669; GO:0004720; GO:0005507; GO:0005576; GO:0005604; GO:0005615; GO:0018277; GO:0030199; GO:0032496; GO:0035904; GO:0062023	331000	335117	762680	447275	217093	332184	421058	316845	566638										476306	332184	434847				18.337	18.3543	19.5407	18.7708	17.728	18.3416	18.6837	18.2734	19.1121
LRC59_HUMAN	Q96AG4	Leucine-rich repeat-containing protein 59 (Ribosome-binding protein p34) (p34) [Cleaved into: Leucine-rich repeat-containing protein 59, N-terminally processed]	LRRC59	34930	307	9.61	Tissue Leakage	Microsome membrane {ECO:0000250}; Single-pass type II membrane protein {ECO:0000250}. Endoplasmic reticulum membrane; Single-pass type II membrane protein. Nucleus envelope. Note=Localization in the nuclear envelope depends upon the nuclear import machinery, including KPNB1.	GO:0003723; GO:0004722; GO:0005635; GO:0005737; GO:0005783; GO:0005789; GO:0007165; GO:0016020; GO:0042645; GO:0045296																26771.5	65837.9	104904						65837.9																14.7084
LSR_HUMAN	Q86X29	Lipolysis-stimulated lipoprotein receptor (Angulin-1)	LSR	71439	649	7.92	Tissue Leakage	Cell membrane {ECO:0000269|PubMed:21245199}; Single-pass type I membrane protein {ECO:0000255}. Cell junction, tight junction {ECO:0000269|PubMed:21245199, ECO:0000269|PubMed:23239027}. Note=Located at tricellular contacts. {ECO:0000269|PubMed:21245199}.	GO:0001889; GO:0005886; GO:0005923; GO:0010669; GO:0030054; GO:0034361; GO:0034362; GO:0035633; GO:0042627; GO:0060856; GO:0061436; GO:0061689; GO:0061833; GO:0070062; GO:0070160; GO:1904274	464000	359978	1195395	418892	273834	930904	241210	168312	640002										673042	541210	349841				18.823	18.4576	20.1891	18.6762	18.0629	19.8283	17.8799	17.3608	19.2877
LTBP1_HUMAN	Q14766	Latent-transforming growth factor beta-binding protein 1 (LTBP-1) (Transforming growth factor beta-1-binding protein 1) (TGF-beta1-BP-1)	LTBP1	186796	1721	5.59	Other Plasma Proteins	Secreted {ECO:0000269|PubMed:16157329}. Secreted, extracellular space, extracellular matrix {ECO:0000269|PubMed:16157329, ECO:0000269|PubMed:8617200}.	GO:0001527; GO:0005024; GO:0005509; GO:0005576; GO:0005788; GO:0031012; GO:0032991; GO:0035583; GO:0050431; GO:0050436; GO:0060090; GO:0062023; GO:1901388	102000	34981.8	733831	122170	30584.7	1.03326e+06	145742	46492.3	422624	18225.7	50422	82618.3	90851.2	33372	62111.6	182342	17959.2	201371	290270	395338	204953	50422	62111.6	133891	16.6382	15.0943	19.4851	16.8985	14.9005	19.9788	17.1531	15.5047	18.689	14.1537	15.6218	16.3342	16.4712	15.0264	15.9226	17.4763
LTBP2_HUMAN	Q14767	Latent-transforming growth factor beta-binding protein 2 (LTBP-2)	LTBP2	195052	1821	4.95	Other Plasma Proteins	Secreted, extracellular space, extracellular matrix {ECO:0000269|PubMed:7798248}.	GO:0005509; GO:0005576; GO:0005615; GO:0005768; GO:0005802; GO:0006605; GO:0006623; GO:0006896; GO:0007179; GO:0008201; GO:0009306; GO:0016020; GO:0017119; GO:0019838; GO:0031012; GO:0050436; GO:0062023; GO:0070062; GO:0097435	1460000	666374	5037310	723464	293430	5406660	87257.4	65817.6	917464										2.38724e+06	2.14118e+06	356846				20.4756	19.346	22.2642	19.4646	18.1627	22.3663	16.413	16.0062	19.8073
LUM_HUMAN	P51884	Lumican (Keratan sulfate proteoglycan lumican) (KSPG lumican)	LUM	38429	338	6.17	Other Plasma Proteins	Secreted, extracellular space, extracellular matrix {ECO:0000250}.	GO:0005201; GO:0005518; GO:0005576; GO:0005583; GO:0005615; GO:0005796; GO:0007601; GO:0030021; GO:0030199; GO:0031012; GO:0032914; GO:0043202; GO:0045944; GO:0062023; GO:0070062	192000	144154	715760	92616.9	174044	482103	66955.8	176514	520822	213520	172750	991133	249048	199918	855221	144244	225903	1084295	350759	249588	254764	459134	434729	484814	17.5535	17.1373	19.4491	16.499	17.4091	18.879	16.0309	17.4294	18.9904	17.704	17.3983	19.9187	17.9261	17.6091	19.7059	17.1382
LV147_HUMAN	P01700	Immunoglobulin lambda variable 1-47 (Ig lambda chain V-I region HA) (Ig lambda chain V-I region WAH)	IGLV1-47	12284	117	4.99	Immunoglobulin	Secreted {ECO:0000303|PubMed:20176268, ECO:0000303|PubMed:22158414}. Cell membrane {ECO:0000303|PubMed:20176268, ECO:0000303|PubMed:22158414}.	GO:0002250; GO:0003823; GO:0005576; GO:0005615; GO:0005886; GO:0006955; GO:0019814; GO:0072562	76700	718043	1359380																718043						16.2271	19.4537	20.3745
LV151_HUMAN	P01701	Immunoglobulin lambda variable 1-51 (Ig lambda chain V-I region BL2) (Ig lambda chain V-I region EPS) (Ig lambda chain V-I region NEW) (Ig lambda chain V-I region NIG-64)	IGLV1-51	12249	117	6.21	Immunoglobulin	Secreted {ECO:0000303|PubMed:20176268, ECO:0000303|PubMed:22158414}. Cell membrane {ECO:0000303|PubMed:20176268, ECO:0000303|PubMed:22158414}.	GO:0002250; GO:0003823; GO:0005576; GO:0005615; GO:0005886; GO:0006955; GO:0019814; GO:0070062	36100	34264.6	196066	26215.4	27046.2	181063	14779.8	14356.8	247054	36378.2	14010.6	202466				14746.9	17254.7	242646	88796.8	78108.2	92063.7	84285		91549.2	15.1381	15.0644	17.581	14.6781	14.7231	17.4661	13.8513	13.8094	17.9145	15.1508	13.7742	17.6273				13.8481
LV208_HUMAN	P01709	Immunoglobulin lambda variable 2-8 (Ig lambda chain V-II region BO) (Ig lambda chain V-II region MGC)	IGLV2-8	12382	118	5.61	Immunoglobulin	Secreted {ECO:0000303|PubMed:20176268, ECO:0000303|PubMed:22158414}. Cell membrane {ECO:0000303|PubMed:20176268, ECO:0000303|PubMed:22158414}.	GO:0002250; GO:0003823; GO:0005576; GO:0005615; GO:0005886; GO:0006955; GO:0019814	19800	17369.2	247938				161825	18706.2	304943	10109.4	186135	362161				12793.8	9490.87	539170	95024.5		161825	186135		187151	14.2707	14.0842	17.9196				17.3041	14.1912	18.2182	13.3034	17.506	18.4663				13.6432
LV211_HUMAN	P01706	Immunoglobulin lambda variable 2-11 (Ig gamma lambda chain V-II region DOT) (Ig lambda chain V-II region BOH) (Ig lambda chain V-II region BUR) (Ig lambda chain V-II region NIG-58) (Ig lambda chain V-II region TRO) (Ig lambda chain V-II region WIN)	IGLV2-11	12644	119	6.89	Immunoglobulin	Secreted {ECO:0000303|PubMed:20176268, ECO:0000303|PubMed:22158414}. Cell membrane {ECO:0000303|PubMed:20176268, ECO:0000303|PubMed:22158414}.	GO:0002250; GO:0003823; GO:0005576; GO:0005615; GO:0005886; GO:0006955; GO:0019814	19500	19015.2	18549.4							8398.54	25112.9	41827.3							19015.2			25112.9			14.2498	14.2149	14.1791							13.0359	14.6161	15.3522
LV310_HUMAN	A0A075B6K4	Immunoglobulin lambda variable 3-10	IGLV3-10	12441	115	4.87	Immunoglobulin	Secreted {ECO:0000303|PubMed:20176268, ECO:0000303|PubMed:22158414}. Cell membrane {ECO:0000303|PubMed:20176268, ECO:0000303|PubMed:22158414}.	GO:0002250; GO:0005615; GO:0005886; GO:0006955; GO:0019814	169000	26686.1	311278													152482	8608.09	296356	168982					152482	17.3665	14.7038	18.2478													17.2183
LV316_HUMAN	A0A075B6K0	Immunoglobulin lambda variable 3-16	IGLV3-16	12466	115	4.69	Immunoglobulin	Secreted {ECO:0000303|PubMed:20176268, ECO:0000303|PubMed:22158414}. Cell membrane {ECO:0000303|PubMed:20176268, ECO:0000303|PubMed:22158414}.	GO:0002250; GO:0005615; GO:0005886; GO:0006955; GO:0019814	36200	320258	604296	19190.1	112917	206644				32429.3	53753.8	75078.4							320258	112917		53753.8			15.1445	18.2889	19.2049	14.2281	16.7849	17.6568				14.985	15.7141	16.1961
LV460_HUMAN	A0A075B6I1	Immunoglobulin lambda variable 4-60	IGLV4-60	12987	120	5.5	Immunoglobulin	Secreted {ECO:0000303|PubMed:20176268, ECO:0000303|PubMed:22158414}. Cell membrane {ECO:0000303|PubMed:20176268, ECO:0000303|PubMed:22158414}.	GO:0002250; GO:0005615; GO:0005886; GO:0006955; GO:0019814	50500	7627.32	93370	88890.8	7223.52	170558	41926.8	6678.25	77175.4										50498.7	88890.8	41926.8				15.624	12.897	16.5107	16.4397	12.8185	17.3799	15.3556	12.7053	16.2359
LV469_HUMAN	A0A075B6H9	Immunoglobulin lambda variable 4-69	IGLV4-69	12773	119	5.82	Immunoglobulin	Secreted {ECO:0000303|PubMed:20176268, ECO:0000303|PubMed:22158414}. Cell membrane {ECO:0000303|PubMed:20176268, ECO:0000303|PubMed:22158414}.	GO:0002250; GO:0005615; GO:0005886; GO:0006955; GO:0019814	43900	18139.7	190343	26535	44935.1	225917	28631.2	30567.3	275383	57219.9	6777.14	461660	23409.8	14060.4	18735.1	26051.7	19312	254450	84134.1	99129.1	111527	175219	18735.1	99937.8	15.4226	14.1469	17.5382	14.6956	15.4556	17.7854	14.8053	14.8997	18.0711	15.8042	12.7265	18.8165	14.5148	13.7794	14.1935	14.6691
LV657_HUMAN	P01721	Immunoglobulin lambda variable 6-57 (Ig lambda chain V-VI region AR) (Ig lambda chain V-VI region EB4) (Ig lambda chain V-VI region NIG-48) (Ig lambda chain V-VI region SUT) (Ig lambda chain V-VI region WLT)	IGLV6-57	12566	117	4.41	Immunoglobulin	Secreted {ECO:0000303|PubMed:20176268, ECO:0000303|PubMed:22158414}. Cell membrane {ECO:0000303|PubMed:20176268, ECO:0000303|PubMed:22158414}.	GO:0002250; GO:0003823; GO:0005576; GO:0005615; GO:0005886; GO:0006955; GO:0019814	12900	32007.5	51097.8				9550.76	34124.1	58697.5										32007.5		34124.1				13.657	14.9661	15.641				13.2214	15.0585	15.841
LV746_HUMAN	A0A075B6I9	Immunoglobulin lambda variable 7-46	IGLV7-46	12468	117	6.91	Immunoglobulin	Secreted {ECO:0000303|PubMed:20176268, ECO:0000303|PubMed:22158414}. Cell membrane {ECO:0000303|PubMed:20176268, ECO:0000303|PubMed:22158414}.	GO:0002250; GO:0005615; GO:0005886; GO:0006955; GO:0019814	128000	100676	1312337	101636	155252	1239780	95279.6	132168	1959260	123348	44268.3	757522	100071	67524.4	887276	63384.2	97349.9	2326960	513616	498889	728903	308380	351624	829231	16.9639	16.6194	20.3237	16.6331	17.2443	20.2417	16.5399	17.012	20.9019	16.9124	15.434	19.5309	16.6107	16.0431	19.759	15.9518
LV861_HUMAN	A0A075B6I0	Immunoglobulin lambda variable 8-61	IGLV8-61	12814	122	4.53	Immunoglobulin	Secreted {ECO:0000303|PubMed:20176268, ECO:0000303|PubMed:22158414}. Cell membrane {ECO:0000303|PubMed:20176268, ECO:0000303|PubMed:22158414}.	GO:0002250; GO:0005615; GO:0005886; GO:0006955; GO:0019814	68500	200532	332602	54499.1	17528.8	131005	26716.3	386073	745430				42015.4	16157.8	95346.2	25585.8	13612.5	796692	200532	67677.6	386073		51173.1	278630	16.063	17.6135	18.3434	15.7339	14.0974	16.9993	14.7054	18.5585	19.5077				15.3586	13.9799	16.5409	14.6431
LV949_HUMAN	A0A0B4J1Y8	Immunoglobulin lambda variable 9-49	IGLV9-49	13024	123	6.91	Immunoglobulin	Secreted {ECO:0000303|PubMed:20176268, ECO:0000303|PubMed:22158414}. Cell membrane {ECO:0000303|PubMed:20176268, ECO:0000303|PubMed:22158414}.	GO:0002250; GO:0005615; GO:0005886; GO:0006955; GO:0019814										8685.06	84982	161279										84982												13.0843	16.3749	17.2992
LYAM1_HUMAN	P14151	L-selectin (CD62 antigen-like family member L) (Leukocyte adhesion molecule 1) (LAM-1) (Leukocyte surface antigen Leu-8) (Leukocyte-endothelial cell adhesion molecule 1) (LECAM1) (Lymph node homing receptor) (TQ1) (gp90-MEL) (CD antigen CD62L)	SELL	42187	372	6.04	Tissue Leakage	Cell membrane {ECO:0000269|PubMed:2509939, ECO:0000269|PubMed:2663882, ECO:0000269|PubMed:28011641}; Single-pass type I membrane protein {ECO:0000305|PubMed:2663882}.	GO:0002020; GO:0005509; GO:0005615; GO:0005886; GO:0007155; GO:0007157; GO:0007159; GO:0008201; GO:0009897; GO:0016339; GO:0030246; GO:0030667; GO:0033691; GO:0034097; GO:0043208; GO:0050901; GO:0070492	23300	22423.3	130099	41595.2	26173.7	57016.6	55715.4	34418.9	77011.9				21302.7	8343.03	14822.9	7154.36	6109.48	103967	58605.7	41595.2	55715.4		14822.9	39076.9	14.5077	14.4527	16.9892	15.3441	14.6758	15.7991	15.7658	15.0709	16.2328				14.3787	13.0264	13.8555	12.8046
LYAM3_HUMAN	P16109	P-selectin (CD62 antigen-like family member P) (Granule membrane protein 140) (GMP-140) (Leukocyte-endothelial cell adhesion molecule 3) (LECAM3) (Platelet activation dependent granule-external membrane protein) (PADGEM) (CD antigen CD62P)	SELP	90820	830	6.1	Tissue Leakage	Cell membrane {ECO:0000269|PubMed:28011641}; Single-pass type I membrane protein {ECO:0000305|PubMed:28011641}.	GO:0001530; GO:0002687; GO:0005178; GO:0005509; GO:0005615; GO:0005886; GO:0006954; GO:0007155; GO:0007157; GO:0007159; GO:0008201; GO:0009897; GO:0010572; GO:0016339; GO:0031088; GO:0031092; GO:0032496; GO:0033623; GO:0033691; GO:0034097; GO:0035584; GO:0042806; GO:0043208; GO:0048306; GO:0050829; GO:0050901; GO:0051897; GO:0070492; GO:0098609; GO:1903238													25712.8	9644.51	17678.6	19024	27660.5	36297					17678.6	27660.5													14.6502	13.2355	14.1097	14.2155
LYN_HUMAN	P07948	Tyrosine-protein kinase Lyn (EC 2.7.10.2) (Lck/Yes-related novel protein tyrosine kinase) (V-yes-1 Yamaguchi sarcoma viral related oncogene homolog) (p53Lyn) (p56Lyn)	LYN	58574	512	6.76	Tissue Leakage	Cell membrane. Nucleus. Cytoplasm. Cytoplasm, perinuclear region. Golgi apparatus. Membrane {ECO:0000305}; Lipid-anchor {ECO:0000305}. Note=Accumulates in the nucleus by inhibition of CRM1-mediated nuclear export. Nuclear accumulation is increased by inhibition of its kinase activity. The trafficking from the Golgi apparatus to the plasma membrane occurs in a kinase domain-dependent but kinase ac…	GO:0000077; GO:0001782; GO:0001817; GO:0001932; GO:0001933; GO:0001934; GO:0002223; GO:0002244; GO:0002250; GO:0002431; GO:0002513; GO:0002553; GO:0002576; GO:0002762; GO:0002768; GO:0002774; GO:0002862; GO:0002902; GO:0004713; GO:0004715; GO:0005102; GO:0005161; GO:0005178; GO:0005524; GO:0005634; GO:0005737; GO:0005765; GO:0005794; GO:0005829; GO:0005886; GO:0005912; GO:0006468; GO:0006974; GO:…																38227.2	103405	168584						103405																15.2223
LYOX_HUMAN	P28300	Protein-lysine 6-oxidase (EC 1.4.3.13) (Lysyl oxidase) [Cleaved into: Protein-lysine 6-oxidase, long form; Protein-lysine 6-oxidase, short form]	LOX	46944	417	5.84	Tissue Leakage	Secreted {ECO:0000269|PubMed:31152061}. Secreted, extracellular space.	GO:0001649; GO:0001932; GO:0004720; GO:0005507; GO:0005518; GO:0005576; GO:0005581; GO:0005615; GO:0007507; GO:0009410; GO:0010468; GO:0016202; GO:0017015; GO:0018057; GO:0030199; GO:0030282; GO:0030324; GO:0035791; GO:0035905; GO:0035906; GO:0036094; GO:0036211; GO:0042981; GO:0045652; GO:0046716; GO:0048251; GO:0048514; GO:0048545; GO:0051898; GO:0055001; GO:0060090; GO:0060326; GO:0061448; GO:…	247000	88636.9	2351949	295874	95163	894626	123086	95079.9	2501770										895732	428554	906645				17.9119	16.4356	21.1654	18.1746	16.5381	19.7709	16.9093	16.5369	21.2545
LYSC_HUMAN	P61626	Lysozyme C (EC 3.2.1.17) (1,4-beta-N-acetylmuramidase C)	LYZ	16537	148	9.28	Other Plasma Proteins	Secreted.	GO:0003796; GO:0005576; GO:0005615; GO:0006954; GO:0008152; GO:0019730; GO:0031640; GO:0035578; GO:0035580; GO:0042742; GO:0042802; GO:0050829; GO:0050830; GO:0070062; GO:1904724	305000	302025	4337520	498814	249866	3761975	270088	164483	1231945	33538.6	31239.8	28940.9				64443.8	14692.8	59274.1	1.64805e+06	1.50355e+06	555506	31239.8		46136.9	18.2166	18.2043	22.0484	18.9281	17.9308	21.8431	18.0431	17.3276	20.2325	15.0335	14.9311	14.8208				15.9758
MA1A1_HUMAN	P33908	Mannosyl-oligosaccharide 1,2-alpha-mannosidase IA (EC 3.2.1.113) (Man(9)-alpha-mannosidase) (Man9-mannosidase) (Mannosidase alpha class 1A member 1) (Processing alpha-1,2-mannosidase IA) (Alpha-1,2-mannosidase IA)	MAN1A1	72969	653	6.03	Tissue Leakage	Golgi apparatus membrane; Single-pass type II membrane protein.	GO:0000139; GO:0004571; GO:0005509; GO:0005783; GO:0005793; GO:0005794; GO:0005829; GO:0005975; GO:0006486; GO:0015923; GO:0016020; GO:0031410; GO:0036503; GO:0045047; GO:0070062; GO:1904382	64600	45537.1	246772	90400.1	58830.8	242128	42751.6	46945.3	244671	54546.8	44349.6	417245	79690.3	76681.2	360604	92959.9	113003	507478	118974	130453	111456	172047	172325	237813	15.9795	15.4748	17.9128	16.464	15.8443	17.8854	15.3837	15.5187	17.9005	15.7352	15.4366	18.6705	16.2821	16.2266	18.4601	16.5043
MAGD2_HUMAN	Q9UNF1	Melanoma-associated antigen D2 (11B6) (Breast cancer-associated gene 1 protein) (BCG-1) (Hepatocellular carcinoma-associated protein JCL-1) (MAGE-D2 antigen)	MAGED2	64954	606	9.35	Other Plasma Proteins	Uncharacterized	GO:0000122; GO:0005576; GO:0005634; GO:0005654; GO:0005730; GO:0005829; GO:0007565; GO:0016020; GO:0031093; GO:0070294							18456.6	7324.77	29588.5												18456.6										14.1718	12.8386	14.8527
MASP1_HUMAN	P48740	Mannan-binding lectin serine protease 1 (EC 3.4.21.-) (Complement factor MASP-3) (Complement-activating component of Ra-reactive factor) (Mannose-binding lectin-associated serine protease 1) (MASP-1) (Mannose-binding protein-associated serine protease) (Ra-reactive factor serine protease p100) (RaRF) (Serine protease 5) [Cleaved into: Mannan-binding lectin serine protease 1 heavy chain; Mannan-bi…	MASP1	79247	699	5.21	Complement	Secreted {ECO:0000269|PubMed:11485744}.	GO:0001867; GO:0004252; GO:0005509; GO:0005576; GO:0005615; GO:0005654; GO:0005829; GO:0008233; GO:0031638; GO:0042802; GO:0042803; GO:0045916; GO:0048306	25200000	15498350	62040300	43344000	12298775	88763550	34205100	11564700	73904600	1153150	891788	2259615	1394580	802752	3125865	1396870	625682	1667305	3.42581e+07	4.81354e+07	3.98915e+07	1.43485e+06	1774399	1.22995e+06	24.589	23.8856	25.8867	25.3693	23.552	26.4035	25.0277	23.4632	26.1392	20.1371	19.7663	21.1076	20.4114	19.6146	21.5758	20.4138
MASP2_HUMAN	O00187	Mannan-binding lectin serine protease 2 (EC 3.4.21.104) (MBL-associated serine protease 2) (Mannose-binding protein-associated serine protease 2) (MASP-2) [Cleaved into: Mannan-binding lectin serine protease 2 A chain; Mannan-binding lectin serine protease 2 B chain]	MASP2	75702	686	5.34	Complement	Secreted.	GO:0001855; GO:0001867; GO:0004252; GO:0005509; GO:0005576; GO:0005615; GO:0006508; GO:0006958; GO:0008233; GO:0042802; GO:0048306; GO:0070062	4230000	3473325	24281750	11011670	2880380	24880350	6564530	4444755	65958050	639746	384185	1709235	611122	588885	1.21114e+06	569470	535680	1574280	1.06616e+07	1.29241e+07	2.56558e+07	911055	803715	893143	22.0122	21.7279	24.5334	23.3925	21.4578	24.5685	22.6463	22.0837	25.975	19.2871	18.5514	20.7049	19.2211	19.1676	20.2079	19.1193
MATR3_HUMAN	P43243	Matrin-3	MATR3	94623	847	5.87	Tissue Leakage	Nucleus matrix.	GO:0001825; GO:0002218; GO:0003170; GO:0003281; GO:0003723; GO:0005198; GO:0005634; GO:0005637; GO:0008270; GO:0010608; GO:0016020; GO:0016363; GO:0035198; GO:0042802; GO:0045087													291113	7842.29	574384								291113														18.1512	12.9371	19.1317
MDHM_HUMAN	P40926	Malate dehydrogenase, mitochondrial (EC 1.1.1.37)	MDH2	35503	338	8.54	Tissue Leakage	Mitochondrion matrix {ECO:0000250|UniProtKB:P04636}.	GO:0003723; GO:0005634; GO:0005737; GO:0005739; GO:0005759; GO:0005829; GO:0006094; GO:0006099; GO:0006107; GO:0006108; GO:0006734; GO:0009060; GO:0016020; GO:0030060; GO:0043621; GO:0046554; GO:0070062													353434	25477.4	681390	23793.7	26946.1	30098.5					353434	26946.1													18.4311	14.6369	19.3781	14.5383
MEPE_HUMAN	Q9NQ76	Matrix extracellular phosphoglycoprotein (Osteoblast/osteocyte factor 45) (OF45) (Osteoregulin)	MEPE	58419	525	8.56	Other Plasma Proteins	Secreted, extracellular space, extracellular matrix {ECO:0000269|PubMed:11414762, ECO:0000269|PubMed:15108058}. Secreted {ECO:0000269|PubMed:37453717}.	GO:0001501; GO:0005201; GO:0005576; GO:0005788; GO:0031012; GO:0031214; GO:1990430	18900	96597	174293																96597						14.2062	16.5597	17.4112
MGAT1_HUMAN	P26572	Alpha-1,3-mannosyl-glycoprotein 2-beta-N-acetylglucosaminyltransferase (EC 2.4.1.101) (N-glycosyl-oligosaccharide-glycoprotein N-acetylglucosaminyltransferase I) (GNT-I) (GlcNAc-T I)	MGAT1	50878	445	9.25	Tissue Leakage	Golgi apparatus membrane {ECO:0000269|PubMed:20378551}; Single-pass type II membrane protein {ECO:0000305}. Cytoplasm, perinuclear region {ECO:0000269|PubMed:30983867}. Note=Co-localizes with BRI3 isoform 1 at the perinuclear region. {ECO:0000269|PubMed:30983867}.	GO:0000139; GO:0001701; GO:0003827; GO:0005794; GO:0006049; GO:0006487; GO:0008375; GO:0016020; GO:0018279; GO:0019082; GO:0030145; GO:0033116; GO:0048471; GO:0070062; GO:1903561	35300	13466.5	112524	33720.8	14528.2	24124.5	27364.4	69319.4	111274	32631.7	24453.2	319020	78171.2	62921.1	428647	56206.8	34697.2	300772	53765.2	24124.5	69319.4	125368	189913	130559	15.1076	13.7171	16.7799	15.0414	13.8266	14.5582	14.74	16.081	16.7638	14.994	14.5777	18.2833	16.2544	15.9413	18.7094	15.7785
MGP_HUMAN	P08493	Matrix Gla protein (MGP) (Cell growth-inhibiting gene 36 protein)	MGP	12353	103	8.66	Other Plasma Proteins	Secreted.	GO:0001502; GO:0001503; GO:0005201; GO:0005509; GO:0008147; GO:0030154; GO:0030500; GO:0031012; GO:0062023; GO:0070062	772000	24338.8	32161815	190915	163879	879543	1.47289e+07	93920.4	29363900										1.09859e+07	411446	1.47289e+07				19.5576	14.571	24.9388	17.5426	17.3223	19.7464	23.8121	16.5192	24.8075
MINP1_HUMAN	Q9UNW1	Multiple inositol polyphosphate phosphatase 1 (EC 3.1.3.62) (2,3-bisphosphoglycerate 3-phosphatase) (2,3-BPG phosphatase) (EC 3.1.3.80)	MINPP1	55051	487	6.86	Tissue Leakage	Endoplasmic reticulum lumen {ECO:0000250|UniProtKB:O35217}. Secreted {ECO:0000269|PubMed:33257696}. Cell membrane {ECO:0000250|UniProtKB:Q9Z2L6}. Note=Also associated with the plasma membrane in erythrocytes. {ECO:0000250|UniProtKB:Q9Z2L6}.	GO:0001503; GO:0003993; GO:0004446; GO:0005615; GO:0005788; GO:0005886; GO:0008707; GO:0016158; GO:0016312; GO:0030003; GO:0030282; GO:0030351; GO:0030352; GO:0034417; GO:0043647; GO:0046030; GO:0051717; GO:0052745; GO:0052826; GO:0052827; GO:0070062	10900	15795	20660.9							18001	75015.5	132030				24072.2	29085.8	34099.5	15795			75015.5		29085.8	13.4159	13.9472	14.3346							14.1358	16.1949	17.0105				14.5551
ML12A_HUMAN	P19105	Myosin regulatory light chain 12A (Epididymis secretory protein Li 24) (HEL-S-24) (MLC-2B) (Myosin RLC) (Myosin regulatory light chain 2, nonsarcomeric) (Myosin regulatory light chain MRLC3)	MYL12A	19794	171	4.65	Tissue Leakage	Uncharacterized	GO:0005509; GO:0005737; GO:0005829; GO:0016459; GO:0070062; GO:0070527							14526.8	28495.3	42463.8				174441	202893	188667	181430	47700.9	149350			28495.3		188667	126160							13.8264	14.7984	15.3739				17.4124	17.6304	17.5255	17.4691
MLEC_HUMAN	Q14165	Malectin	MLEC	32234	292	5.17	Tissue Leakage	Endoplasmic reticulum membrane {ECO:0000250}; Single-pass type I membrane protein {ECO:0000250}.	GO:0005783; GO:0005789; GO:0005886; GO:0006487; GO:0008250; GO:0016020; GO:0019899; GO:0030246; GO:0035579																46178.3	46675.4	47172.5						46675.4																15.4949
MMP14_HUMAN	P50281	Matrix metalloproteinase-14 (MMP-14) (EC 3.4.24.80) (MMP-X1) (Membrane-type matrix metalloproteinase 1) (MT-MMP 1) (MTMMP1) (Membrane-type-1 matrix metalloproteinase) (MT1-MMP) (MT1MMP)	MMP14	65894	582	5.76	Tissue Leakage	Cell membrane {ECO:0000269|PubMed:8015608}; Single-pass type I membrane protein {ECO:0000305}. Melanosome {ECO:0000269|PubMed:17081065}. Cytoplasm {ECO:0000269|PubMed:22065321}. Note=Identified by mass spectrometry in melanosome fractions from stage I to stage IV (PubMed:17081065). Forms a complex with BST2 and localizes to the cytoplasm (PubMed:17081065). {ECO:0000269|PubMed:17081065}.	GO:0001501; GO:0001525; GO:0001541; GO:0001666; GO:0001935; GO:0001958; GO:0004175; GO:0004222; GO:0004252; GO:0005178; GO:0005615; GO:0005634; GO:0005796; GO:0005829; GO:0005886; GO:0005925; GO:0006508; GO:0006979; GO:0008270; GO:0008584; GO:0009612; GO:0010831; GO:0010954; GO:0014070; GO:0016485; GO:0022617; GO:0030198; GO:0030307; GO:0030324; GO:0030335; GO:0030574; GO:0031012; GO:0031410; GO:…	137000	130337	123989				58881.5	87996.1	117111										130337		87996.1				17.0605	16.9919	16.9199				15.8455	16.4252	16.8375
MMRN1_HUMAN	Q13201	Multimerin-1 (EMILIN-4) (Elastin microfibril interface located protein 4) (Elastin microfibril interfacer 4) (Endothelial cell multimerin) [Cleaved into: Platelet glycoprotein Ia*; 155 kDa platelet multimerin (p-155) (p155)]	MMRN1	138110	1228	7.92	Coagulation	Secreted {ECO:0000305}.	GO:0005509; GO:0005576; GO:0007155; GO:0007596; GO:0030023; GO:0031091; GO:0031093; GO:0033627; GO:0061045; GO:0062023; GO:1901731; GO:1990972	63100	142258	643274	203562	109026	1432080	738896	224028	2924705	80510.9	130866	181221	296410	90791.6	8300900	411068	68780.9	715174	282893	581556	1.29588e+06	130866	2.89603e+06	398341	15.9465	17.1181	19.2951	17.6351	16.7343	20.4497	19.495	17.7733	21.4799	16.2969	16.9977	17.4674	18.1772	16.4703	22.9848	18.649
MMRN2_HUMAN	Q9H8L6	Multimerin-2 (EMILIN-3) (Elastin microfibril interface located protein 3) (Elastin microfibril interfacer 3) (EndoGlyx-1 p125/p140 subunit)	MMRN2	104409	949	5.56	Other Plasma Proteins	Secreted, extracellular space, extracellular matrix {ECO:0000269|PubMed:11559704}.	GO:0002042; GO:0005604; GO:0005615; GO:0007155; GO:0008285; GO:0030336; GO:0030948; GO:0062023; GO:0070062; GO:0090051; GO:1900426; GO:1903588; GO:1905278; GO:1905332; GO:1990972	22400	59799.9	97200.6							73574.8	253647	433720	67229.2	181064	294898	47869.8	146864	245858	59799.9			253647	181064	146864	14.4512	15.8679	16.5687							16.1669	17.9525	18.7264	16.0368	17.4661	18.1699	15.5468
MNDA_HUMAN	P41218	Myeloid cell nuclear differentiation antigen	MNDA	45836	407	9.76	Tissue Leakage	Nucleus. Cytoplasm. Note=Uniformly distributed throughout the interphase cell nucleus. Associates with chromatin.	GO:0002218; GO:0003690; GO:0005576; GO:0005654; GO:0005730; GO:0005829; GO:0006968; GO:0006974; GO:0030889; GO:0035458; GO:0035578; GO:0043065; GO:0043231; GO:0050853; GO:0070062; GO:1904813	9220	96515.8	183813	8010.59	7599.45	213870	68180.2	34017	102343										96515.8	76493.3	68180.2				13.1703	16.5585	17.4879	12.9677	12.8917	17.7064	16.0571	15.054	16.6431
MOES_HUMAN	P26038	Moesin (Membrane-organizing extension spike protein)	MSN	67820	577	6.09	Tissue Leakage	Cell membrane {ECO:0000269|PubMed:11728332, ECO:0000269|PubMed:15039356, ECO:0000269|PubMed:18586956, ECO:0000269|PubMed:7884872, ECO:0000269|PubMed:9298994}; Peripheral membrane protein {ECO:0000250|UniProtKB:P26041}; Cytoplasmic side {ECO:0000250|UniProtKB:P26041}. Cytoplasm, cytoskeleton {ECO:0000250|UniProtKB:P26041}. Apical cell membrane {ECO:0000250|UniProtKB:P26041}; Peripheral membrane pr…	GO:0001771; GO:0001931; GO:0003725; GO:0003779; GO:0005102; GO:0005200; GO:0005615; GO:0005634; GO:0005737; GO:0005829; GO:0005856; GO:0005886; GO:0005902; GO:0005912; GO:0005925; GO:0007159; GO:0008360; GO:0008361; GO:0009986; GO:0010628; GO:0016323; GO:0016324; GO:0019899; GO:0019901; GO:0022612; GO:0022614; GO:0030175; GO:0031143; GO:0031528; GO:0031982; GO:0042098; GO:0045177; GO:0045198; GO:…	13800	5072.06	9418.68				39724.3	46187.6	116197				43420.2	31388.1	2428130	55968.8	56969.7	40483.2	9418.68		67369.7		834313	51140.5	13.7487	12.3084	13.2013				15.2777	15.4952	16.8262				15.4061	14.9379	21.2114	15.7723
MUC5B_HUMAN	Q9HC84	Mucin-5B (MUC-5B) (Cervical mucin) (High molecular weight salivary mucin MG1) (Mucin-5 subtype B, tracheobronchial) (Sublingual gland mucin)	MUC5B	596340	5762	6.2	Other Plasma Proteins	Secreted.	GO:0005615; GO:0005796; GO:0005886; GO:0031012; GO:0043231; GO:0046872; GO:0070062													80961.3	16762	48861.7	54496.6	245727	436956					48861.7	245727													16.3049	14.0329	15.5764	15.7339
MUCL1_HUMAN	Q96DR8	Mucin-like protein 1 (Protein BS106) (Small breast epithelial mucin)	MUCL1	9039	90	4.19	Other Plasma Proteins	Secreted {ECO:0000305|PubMed:15880534}. Membrane {ECO:0000305|PubMed:15880534}.	GO:0005576; GO:0005796; GO:0005886							55226.9	39807.7	24388.4												39807.7										15.7531	15.2808	14.5739
MYH9_HUMAN	P35579	Myosin-9 (Cellular myosin heavy chain, type A) (Myosin heavy chain 9) (Myosin heavy chain, non-muscle IIa) (Non-muscle myosin heavy chain A) (NMMHC-A) (Non-muscle myosin heavy chain IIa) (NMMHC II-a) (NMMHC-IIA)	MYH9	226532	1960	5.5	Tissue Leakage	Cytoplasm, cytoskeleton {ECO:0000269|PubMed:22693546}. Cytoplasm, cell cortex {ECO:0000250|UniProtKB:Q8VDD5}. Cytoplasmic vesicle, secretory vesicle, Cortical granule {ECO:0000250|UniProtKB:Q8VDD5}. Note=Colocalizes with actin filaments at lamellipodia margins and at the leading edge of migrating cells (PubMed:20052411). In retinal pigment epithelial cells, predominantly localized to stress fiber…	GO:0000146; GO:0000212; GO:0001525; GO:0001701; GO:0001725; GO:0001726; GO:0001768; GO:0001772; GO:0001778; GO:0001931; GO:0003723; GO:0003774; GO:0003779; GO:0005178; GO:0005516; GO:0005524; GO:0005634; GO:0005737; GO:0005819; GO:0005826; GO:0005829; GO:0005886; GO:0005903; GO:0005912; GO:0005925; GO:0006509; GO:0006911; GO:0007229; GO:0007520; GO:0008360; GO:0009898; GO:0015031; GO:0015629; GO:…	1350000	279443	104449	134247	193934	253620	233671	36172.1	483944	303798	53154.1	3682350	1486760	224591	3.36043e+06	1405295	59870.1	2779605	577784	193934	251263	1.34643e+06	1.69059e+06	1.41492e+06	20.364	18.0922	16.6724	17.0345	17.5652	17.9523	17.8341	15.1426	18.8845	18.2128	15.6979	21.8122	20.5037	17.7769	21.6802	20.4224
MYL6_HUMAN	P60660	Myosin light polypeptide 6 (17 kDa myosin light chain) (LC17) (Myosin light chain 3) (MLC-3) (Myosin light chain alkali 3) (Myosin light chain A3) (Smooth muscle and nonmuscle myosin light chain alkali 6)	MYL6	16930	151	4.56	Tissue Leakage	Uncharacterized	GO:0000146; GO:0003774; GO:0005509; GO:0005829; GO:0005903; GO:0006936; GO:0007519; GO:0008307; GO:0016020; GO:0016459; GO:0016460; GO:0016461; GO:0030049; GO:0031982; GO:0070062	28100	16138.7	40134.7				38805.9	79620.2	120435				681060	260521	3130180	573892	69410.4	1354915	28136.7		79620.2		1.35725e+06	666072	14.7802	13.9782	15.2926				15.244	16.2808	16.8779				19.3774	17.991	21.5778	19.1304
MYL9_HUMAN	P24844	Myosin regulatory light polypeptide 9 (20 kDa myosin light chain) (LC20) (MLC-2C) (Myosin RLC) (Myosin regulatory light chain 2, smooth muscle isoform) (Myosin regulatory light chain 9) (Myosin regulatory light chain MRLC1)	MYL9	19827	172	4.78	Tissue Leakage	Cytoplasm, cytoskeleton {ECO:0000250|UniProtKB:Q9CQ19}. Cytoplasm, cell cortex {ECO:0000250|UniProtKB:Q9CQ19}. Note=Colocalizes with F-actin, MYH9 and PIEZO1 at the actomyosin cortex in myoblasts. {ECO:0000250|UniProtKB:Q9CQ19}.	GO:0001725; GO:0005509; GO:0005737; GO:0005829; GO:0005859; GO:0005938; GO:0006937; GO:0008307; GO:0030016; GO:0030018; GO:0030239; GO:0032036; GO:0070527							50802.7	60309.8	69816.9				498494	49001.4	654034	692568	639940	587312			60309.8		400510	639940							15.6326	15.8801	16.0913				18.9272	15.5805	19.319	19.4016
MYLK_HUMAN	Q15746	Myosin light chain kinase, smooth muscle (MLCK) (smMLCK) (EC 2.7.11.18) (Kinase-related protein) (KRP) (Telokin) [Cleaved into: Myosin light chain kinase, smooth muscle, deglutamylated form]	MYLK	210715	1914	5.85	Tissue Leakage	Cytoplasm {ECO:0000269|PubMed:20053363}. Cell projection, lamellipodium {ECO:0000269|PubMed:20053363}. Cleavage furrow {ECO:0000269|PubMed:15020676}. Cytoplasm, cytoskeleton, stress fiber {ECO:0000269|PubMed:15020676}. Note=Localized to stress fibers during interphase and to the cleavage furrow during mitosis. {ECO:0000269|PubMed:15020676}.	GO:0001725; GO:0003779; GO:0004687; GO:0005516; GO:0005524; GO:0005737; GO:0005829; GO:0005886; GO:0006468; GO:0006939; GO:0014820; GO:0015629; GO:0030027; GO:0030335; GO:0032060; GO:0032154; GO:0046872; GO:0051928; GO:0060414; GO:0071476; GO:0090303																17273.9	58973.6	100673						58973.6																14.0763
MYOC_HUMAN	Q99972	Myocilin (Myocilin 55 kDa subunit) (Trabecular meshwork-induced glucocorticoid response protein) [Cleaved into: Myocilin, N-terminal fragment (Myocilin 20 kDa N-terminal fragment); Myocilin, C-terminal fragment (Myocilin 35 kDa N-terminal fragment)]	MYOC	56972	504	5.43	Tissue Leakage	[Myocilin, N-terminal fragment]: Endoplasmic reticulum. Note=Remains retained in the endoplasmic reticulum.	GO:0001649; GO:0001953; GO:0001968; GO:0005109; GO:0005615; GO:0005741; GO:0005743; GO:0005758; GO:0005783; GO:0005791; GO:0005794; GO:0005929; GO:0007165; GO:0014734; GO:0022011; GO:0030335; GO:0030971; GO:0031175; GO:0031410; GO:0032027; GO:0033268; GO:0035024; GO:0035567; GO:0038133; GO:0043408; GO:0045162; GO:0046330; GO:0046872; GO:0051496; GO:0051497; GO:0051894; GO:0051897; GO:0051901; GO:…	16900	10140.6	54062.7	13710.6	9490.06	11600.3	20063.2	7905.86	32220.6										27027.3	11600.3	20063.2				14.0429	13.3079	15.7223	13.743	13.2122	13.5019	14.2923	12.9487	14.9757
NB5R3_HUMAN	P00387	NADH-cytochrome b5 reductase 3 (B5R) (Cytochrome b5 reductase) (EC 1.6.2.2) (Diaphorase-1)	CYB5R3	34235	301	7.31	Tissue Leakage	[Isoform 2]: Cytoplasm {ECO:0000269|PubMed:9639531}.	GO:0004128; GO:0005576; GO:0005737; GO:0005739; GO:0005741; GO:0005783; GO:0005789; GO:0005811; GO:0005829; GO:0005833; GO:0006695; GO:0006809; GO:0008015; GO:0016020; GO:0016208; GO:0031966; GO:0035578; GO:0043531; GO:0051287; GO:0071949; GO:1903958													43240.4	17914.4	30577.4	70652.7	172698	274744					30577.4	172698													15.4001	14.1288	14.9002	16.1085
NEXN_HUMAN	Q0ZGT2	Nexilin (F-actin-binding protein) (Nelin)	NEXN	80658	675	5.31	Tissue Leakage	Cytoplasm, cytoskeleton {ECO:0000250|UniProtKB:Q9Z2J4}. Cell junction, adherens junction {ECO:0000250|UniProtKB:Q9Z2J4}. Cytoplasm, myofibril, sarcomere, Z line {ECO:0000250|UniProtKB:Q9Z2J4}. Note=Localizes to the cell-matrix AJ. Not found at the cell-cell AJ. {ECO:0000250|UniProtKB:Q9Z2J4}.	GO:0005886; GO:0005912; GO:0005925; GO:0007156; GO:0007411; GO:0008053; GO:0008307; GO:0015629; GO:0030018; GO:0030334; GO:0030424; GO:0051015; GO:0051493; GO:0070593; GO:0098632																29583.5	35458.3	41333						35458.3																14.8525
NNTM_HUMAN	Q13423	NAD(P) transhydrogenase, mitochondrial (EC 7.1.1.1) (Nicotinamide nucleotide transhydrogenase) (Pyridine nucleotide transhydrogenase)	NNT	113896	1086	7.63	Tissue Leakage	Mitochondrion inner membrane {ECO:0000305}; Multi-pass membrane protein {ECO:0000305}; Matrix side {ECO:0000305}.	GO:0001933; GO:0003957; GO:0005739; GO:0005743; GO:0005746; GO:0006099; GO:0006740; GO:0008746; GO:0010918; GO:0016020; GO:0032364; GO:0033273; GO:0043066; GO:0045454; GO:0050661; GO:0051287; GO:0072593; GO:0098869; GO:1902600; GO:1903285																17279.2	25878.8	34478.3						25878.8																14.0767
NPM_HUMAN	P06748	Nucleophosmin (NPM) (Nucleolar phosphoprotein B23) (Nucleolar protein NO38) (Numatrin)	NPM1	32575	294	4.64	Tissue Leakage	Nucleus, nucleolus {ECO:0000269|PubMed:19208757, ECO:0000269|PubMed:22528486, ECO:0000269|PubMed:25818168, ECO:0000269|PubMed:25956029}. Nucleus, nucleoplasm {ECO:0000269|PubMed:25818168}. Cytoplasm, cytoskeleton, microtubule organizing center, centrosome {ECO:0000269|PubMed:14654843}. Note=Generally nucleolar, but is translocated to the nucleoplasm in case of serum starvation or treatment with a…	GO:0000054; GO:0000055; GO:0000056; GO:0001046; GO:0001652; GO:0003682; GO:0003713; GO:0003723; GO:0004860; GO:0005634; GO:0005654; GO:0005730; GO:0005737; GO:0005813; GO:0005829; GO:0005925; GO:0006281; GO:0006334; GO:0006338; GO:0006886; GO:0006913; GO:0007098; GO:0007165; GO:0008104; GO:0008284; GO:0008285; GO:0010824; GO:0010826; GO:0016020; GO:0019843; GO:0019901; GO:0030957; GO:0031616; GO:…													22310.4	117017	10529100								3.55614e+06														14.4454	16.8364	23.3279
NUCL_HUMAN	P19338	Nucleolin (Protein C23)	NCL	76614	710	4.6	Tissue Leakage	Nucleus, nucleolus. Cytoplasm. Note=Localized in cytoplasmic mRNP granules containing untranslated mRNAs.	GO:0001525; GO:0001533; GO:0003723; GO:0005634; GO:0005654; GO:0005681; GO:0005694; GO:0005730; GO:0005886; GO:0005938; GO:0016020; GO:0017148; GO:0036464; GO:0042162; GO:0042731; GO:0042802; GO:0043560; GO:0044547; GO:0045944; GO:0046627; GO:0048026; GO:0048027; GO:0050730; GO:0070062; GO:0071364; GO:0160056; GO:1901838; GO:1990830; GO:1990904	5020	33048.9	149090	11307.6	10378.7	10843.1	25494.4	53666.3	152719				1.85671e+06	58029.3	3655390	31762.9	32208.8	31985.8	62387.3	10843.1	77293.2		1.85671e+06	31985.8	12.2943	15.0123	17.1858	13.465	13.3413	13.4045	14.6379	15.7117	17.2205				20.8243	15.8245	21.8016	14.9551
OAF_HUMAN	Q86UD1	Out at first protein homolog (HCV NS5A-transactivated protein 13 target protein 2)	OAF	30688	273	6.01	Tissue Leakage	Uncharacterized	Uncharacterized	34900	12173.1	241376	33587.8	7681.48	20634.6	22470.4	6159.38	159967	36115.4	71992.7	107870	25447.5	30419.2	27933.3	8811.61	15570.6	116582	96137.8	20634.6	62865.6	71992.7	27933.3	46988.1	15.0895	13.5714	17.8809	15.0356	12.9072	14.3328	14.4557	12.5886	17.2874	15.1403	16.1356	16.7189	14.6352	14.8927	14.7697	13.1052
OIT3_HUMAN	Q8WWZ8	Oncoprotein-induced transcript 3 protein (Liver-specific zona pellucida domain-containing protein)	OIT3	60022	545	5.34	Tissue Leakage	Nucleus envelope {ECO:0000269|PubMed:12939600}. Note=Can be secreted into blood.	GO:0003014; GO:0005509; GO:0005635																11857.3	19773.1	27689						19773.1																13.5335
OST48_HUMAN	P39656	Dolichyl-diphosphooligosaccharide--protein glycosyltransferase 48 kDa subunit (DDOST 48 kDa subunit) (Oligosaccharyl transferase 48 kDa subunit)	DDOST	50801	456	5.41	Tissue Leakage	Endoplasmic reticulum membrane {ECO:0000250|UniProtKB:Q29381}; Single-pass type I membrane protein {ECO:0000250|UniProtKB:Q29381}.	GO:0005783; GO:0005789; GO:0005886; GO:0006486; GO:0006487; GO:0008047; GO:0008250; GO:0016020; GO:0018279; GO:0031647; GO:0034097; GO:0035577; GO:0042110; GO:0043231																12603.1	31871.4	51139.7						31871.4																13.6215
PARK7_HUMAN	Q99497	Parkinson disease protein 7 (Maillard deglycase) (Oncogene DJ1) (Parkinsonism-associated deglycase) (Protein DJ-1) (DJ-1) (Protein/nucleic acid deglycase DJ-1) (EC 3.1.2.-, EC 3.5.1.-, EC 3.5.1.124)	PARK7	19891	189	6.38	Tissue Leakage	Cell membrane {ECO:0000250|UniProtKB:Q99LX0}; Lipid-anchor {ECO:0000250|UniProtKB:Q99LX0}. Cytoplasm {ECO:0000269|PubMed:12851414, ECO:0000269|PubMed:14579415, ECO:0000269|PubMed:15976810, ECO:0000269|PubMed:19229105, ECO:0000269|PubMed:28596309}. Nucleus {ECO:0000269|PubMed:12851414, ECO:0000269|PubMed:14579415, ECO:0000269|PubMed:15976810, ECO:0000269|PubMed:16390825, ECO:0000269|PubMed:2859630…	GO:0000785; GO:0001933; GO:0002866; GO:0003713; GO:0003729; GO:0005102; GO:0005507; GO:0005634; GO:0005654; GO:0005737; GO:0005739; GO:0005758; GO:0005759; GO:0005783; GO:0005829; GO:0005886; GO:0005912; GO:0006281; GO:0006469; GO:0006508; GO:0006517; GO:0006914; GO:0006954; GO:0006979; GO:0007005; GO:0007265; GO:0007338; GO:0008233; GO:0008344; GO:0009438; GO:0010273; GO:0010628; GO:0010629; GO:…													1.67358e+06	40624.6	3306530	20952.5	33021.2	45089.9					1.67358e+06	33021.2													20.6745	15.3101	21.6569	14.3548
PARVB_HUMAN	Q9HBI1	Beta-parvin (Affixin)	PARVB	41714	364	6.25	Tissue Leakage	Cell junction, focal adhesion. Cell membrane; Peripheral membrane protein; Cytoplasmic side. Cytoplasm, cytoskeleton. Cell projection, lamellipodium. Cytoplasm, myofibril, sarcomere. Cytoplasm, myofibril, sarcomere, Z line. Note=Constituent of focal adhesions. Detected at the tips of the leading edge of cells. Colocalizes with F-actin at the tips of lamellipodia.	GO:0003779; GO:0005737; GO:0005829; GO:0005886; GO:0005925; GO:0007163; GO:0015629; GO:0030018; GO:0030027; GO:0030031; GO:0030032; GO:0030036; GO:0034446; GO:0071963																38288.7	68375.5	98462.3						68375.5																15.2246
PBIP1_HUMAN	Q96AQ6	Pre-B-cell leukemia transcription factor-interacting protein 1 (Hematopoietic PBX-interacting protein)	PBXIP1	80643	731	5.21	Tissue Leakage	Cytoplasm, cytoskeleton {ECO:0000269|PubMed:12360403, ECO:0000269|PubMed:17043237}. Nucleus {ECO:0000269|PubMed:10825160, ECO:0000269|PubMed:12360403}. Note=Shuttles between the nucleus and the cytosol (PubMed:12360403). Mainly localized in the cytoplasm, associated with microtubules (PubMed:10825160, PubMed:12360403). Detected in small amounts in the nucleus (PubMed:10825160).	GO:0000785; GO:0002532; GO:0003713; GO:0003714; GO:0005634; GO:0005654; GO:0005667; GO:0005829; GO:0005874; GO:0007155; GO:0016020; GO:0016477; GO:0022617; GO:0030097; GO:0030177; GO:0045892; GO:0061975; GO:0140297; GO:1901148; GO:1902732	63700	25707.8	665059	90545.3	26683.6	679668	69785.9	32427.5	700164										251481	265632	267459				15.9584	14.6499	19.3431	16.4664	14.7037	19.3745	16.0906	14.9849	19.4173
PCBP1_HUMAN	Q15365	Poly(rC)-binding protein 1 (Alpha-CP1) (Heterogeneous nuclear ribonucleoprotein E1) (hnRNP E1) (Nucleic acid-binding protein SUB2.3)	PCBP1	37498	356	6.66	Tissue Leakage	Nucleus {ECO:0000269|PubMed:7607214}. Cytoplasm {ECO:0000269|PubMed:7607214}. Note=Loosely bound in the nucleus (PubMed:7607214). May shuttle between the nucleus and the cytoplasm (PubMed:7607214). {ECO:0000269|PubMed:7607214}.	GO:0000981; GO:0003697; GO:0003723; GO:0003729; GO:0005634; GO:0005654; GO:0005737; GO:0005829; GO:0014069; GO:0016020; GO:0016607; GO:0036464; GO:0039694; GO:0045296; GO:0045944; GO:0070062; GO:0098847; GO:1990904	11200	22780.8	32386.3										717035	19740.2	1414330	8242.59	5509.04	79151.8	22114.6				717035	30967.8	13.4482	14.4755	14.9831										19.4517	14.2688	20.4317	13.0089
PCOC1_HUMAN	Q15113	Procollagen C-endopeptidase enhancer 1 (Procollagen COOH-terminal proteinase enhancer 1) (PCPE-1) (Procollagen C-proteinase enhancer 1) (Type 1 procollagen C-proteinase enhancer protein) (Type I procollagen COOH-terminal proteinase enhancer)	PCOLCE	47972	449	7.55	Other Plasma Proteins	Secreted.	GO:0005518; GO:0005576; GO:0005615; GO:0006508; GO:0008201; GO:0016504; GO:0032964; GO:0062023; GO:0070062	58100	36698.4	184306	80532	36275.4	450095	56785.2	15049.5	54545.5	16848.1	18337.3	102405	21646.4	28925	25285.7	11798.9	16377.9	14757.2	93027.4	188967	42126.7	45863.5	25285.7	14311.3	15.8257	15.1634	17.4917	16.2973	15.1467	18.7799	15.7932	13.8774	15.7352	14.0403	14.1625	16.6439	14.4018	14.82	14.626	13.5264
PCYOX_HUMAN	Q9UHG3	Prenylcysteine oxidase 1 (EC 1.8.3.5) (Prenylcysteine lyase)	PCYOX1	56640	505	5.89	Tissue Leakage	Lysosome {ECO:0000269|PubMed:10585463}.	GO:0001735; GO:0005764; GO:0030327; GO:0030328; GO:0034361; GO:0070062; GO:0071949; GO:0102149	15700	23973.5	32256.9				12128.4	259059	505990				30822.7	13780.3	22301.5	60604.6	29775.8	414348	23973.5		259059		22301.5	168243	13.9376	14.5491	14.9773				13.5661	17.9829	18.9487				14.9117	13.7503	14.4449	15.8871
PDC6I_HUMAN	Q8WUM4	Programmed cell death 6-interacting protein (PDCD6-interacting protein) (ALG-2-interacting protein 1) (ALG-2-interacting protein X) (Hp95)	PDCD6IP	96023	868	6.14	Tissue Leakage	Cytoplasm, cytosol {ECO:0000250|UniProtKB:Q9QZA2}. Melanosome {ECO:0000269|PubMed:17081065}. Cytoplasm, cytoskeleton, microtubule organizing center, centrosome {ECO:0000269|PubMed:17556548, ECO:0000269|PubMed:17853893}. Secreted, extracellular exosome {ECO:0000269|PubMed:22660413}. Cell junction, tight junction {ECO:0000250|UniProtKB:Q9WU78}. Midbody, Midbody ring {ECO:0000269|PubMed:17853893, EC…	GO:0000281; GO:0000915; GO:0001772; GO:0005768; GO:0005813; GO:0005829; GO:0005923; GO:0005925; GO:0006915; GO:0010824; GO:0015031; GO:0016020; GO:0016236; GO:0031871; GO:0036258; GO:0039702; GO:0042470; GO:0042641; GO:0042803; GO:0045199; GO:0046755; GO:0048306; GO:0051260; GO:0061952; GO:0070062; GO:0070830; GO:0070971; GO:0071985; GO:0090543; GO:0090559; GO:0090611; GO:0097734; GO:1903543; GO:…													182484	5944.52	359023								182484														17.4774	12.5373	18.4537
PDIA1_HUMAN	P07237	Protein disulfide-isomerase (PDI) (EC 5.3.4.1) (Cellular thyroid hormone-binding protein) (Prolyl 4-hydroxylase subunit beta) (p55)	P4HB	57116	508	4.69	Tissue Leakage	Endoplasmic reticulum {ECO:0000269|PubMed:23475612, ECO:0000269|PubMed:32149426}. Endoplasmic reticulum lumen {ECO:0000269|PubMed:10636893, ECO:0000269|PubMed:23475612}. Melanosome {ECO:0000269|PubMed:12643545, ECO:0000269|PubMed:17081065}. Cell membrane {ECO:0000269|PubMed:21670307}; Peripheral membrane protein {ECO:0000305}. Note=Highly abundant. In some cell types, seems to be also secreted or…	GO:0003723; GO:0003756; GO:0003779; GO:0004656; GO:0005178; GO:0005576; GO:0005783; GO:0005788; GO:0005793; GO:0005829; GO:0005856; GO:0005925; GO:0006457; GO:0006888; GO:0009897; GO:0015035; GO:0016222; GO:0016972; GO:0018401; GO:0019899; GO:0030027; GO:0030070; GO:0032991; GO:0034663; GO:0034975; GO:0034976; GO:0035722; GO:0038155; GO:0042470; GO:0045785; GO:0046598; GO:0046982; GO:0070062; GO:…	6160	119348	20809.6	181804	241634	121974	195584	324975	66193.1	17892.8	1310565	46797.4	28868.2	1702645	3380990	28091.7	374404	90087.1	48771.7	181804	195584	458418	1.70417e+06	164194	12.5881	16.8648	14.345	17.472	17.8825	16.8962	17.5774	18.31	16.0144	14.1271	20.3218	15.5141	14.8172	20.6993	21.689	14.7779
PDIA3_HUMAN	P30101	Protein disulfide-isomerase A3 (EC 5.3.4.1) (58 kDa glucose-regulated protein) (58 kDa microsomal protein) (p58) (Disulfide isomerase ER-60) (Endoplasmic reticulum resident protein 57) (ER protein 57) (ERp57) (Endoplasmic reticulum resident protein 60) (ER protein 60) (ERp60)	PDIA3	56782	505	5.61	Tissue Leakage	Endoplasmic reticulum {ECO:0000269|PubMed:23826168}. Endoplasmic reticulum lumen {ECO:0000250|UniProtKB:P11598}. Melanosome {ECO:0000269|PubMed:12643545, ECO:0000269|PubMed:17081065}. Note=Identified by mass spectrometry in melanosome fractions from stage I to stage IV (PubMed:12643545). {ECO:0000269|PubMed:12643545}.	GO:0002250; GO:0002502; GO:0003723; GO:0003756; GO:0004197; GO:0004629; GO:0005615; GO:0005634; GO:0005783; GO:0005788; GO:0005925; GO:0006457; GO:0009986; GO:0015035; GO:0015036; GO:0034975; GO:0034976; GO:0042470; GO:0042802; GO:0042824; GO:0045335; GO:0055038; GO:0061779; GO:0070062; GO:0070527; GO:0097191; GO:0098761; GO:2001238	33300	44044.5	22638.7				43639.5	52894.7	34384.2				70082.3	25734.1	1991740	95962.1	38183.5	165152	33341.6		43639.5		695852	99765.7	15.025	15.4267	14.4665				15.4133	15.6908	15.0695				16.0968	14.6514	20.9256	16.5502
PDIA6_HUMAN	Q15084	Protein disulfide-isomerase A6 (EC 5.3.4.1) (Endoplasmic reticulum protein 5) (ER protein 5) (ERp5) (Protein disulfide isomerase P5) (Thioredoxin domain-containing protein 7)	PDIA6	48121	440	4.95	Tissue Leakage	Endoplasmic reticulum lumen {ECO:0000269|PubMed:15466936}. Cell membrane {ECO:0000269|PubMed:15466936}. Melanosome {ECO:0000269|PubMed:12643545, ECO:0000269|PubMed:17081065}. Note=Identified by mass spectrometry in melanosome fractions from stage I to stage IV (PubMed:12643545). {ECO:0000269|PubMed:12643545}.	GO:0003756; GO:0005615; GO:0005783; GO:0005788; GO:0005789; GO:0005793; GO:0005829; GO:0005886; GO:0006457; GO:0015035; GO:0034663; GO:0034976; GO:0042470; GO:0070062										8972.55	14211.6	11592.1	46677.3	17222	344857	50914	11931.7	21230.6				11592.1	136252	28025.4										13.1313	13.7948	13.5009	15.5104	14.072	18.3956	15.6358
PDLI1_HUMAN	O00151	PDZ and LIM domain protein 1 (C-terminal LIM domain protein 1) (Elfin) (LIM domain protein CLP-36)	PDLIM1	36072	329	6.55	Tissue Leakage	Cytoplasm {ECO:0000269|PubMed:10861853, ECO:0000269|PubMed:11110697}. Cytoplasm, cytoskeleton {ECO:0000269|PubMed:10861853, ECO:0000269|PubMed:11110697}. Cytoplasm, myofibril, sarcomere, Z line {ECO:0000269|PubMed:10861853}. Note=Associates with actin stress fibers. {ECO:0000269|PubMed:11110697}.	GO:0001666; GO:0001725; GO:0003713; GO:0003779; GO:0005667; GO:0005737; GO:0005856; GO:0005912; GO:0005925; GO:0006357; GO:0006979; GO:0007507; GO:0010761; GO:0030011; GO:0030018; GO:0030036; GO:0030950; GO:0031941; GO:0043149; GO:0046872; GO:0051371; GO:0061061; GO:0098641	54300	48211.6	60410.9													181523	128874	76224.9	54311.2					128874	15.729	15.5571	15.8825													17.4698
PEBP1_HUMAN	P30086	Phosphatidylethanolamine-binding protein 1 (PEBP-1) (HCNPpp) (Neuropolypeptide h3) (Prostatic-binding protein) (Raf kinase inhibitor protein) (RKIP) [Cleaved into: Hippocampal cholinergic neurostimulating peptide (HCNP)]	PEBP1	21057	187	7.43	Tissue Leakage	Cytoplasm {ECO:0000250}.	GO:0003723; GO:0004867; GO:0005524; GO:0005634; GO:0005829; GO:0008429; GO:0019899; GO:0019901; GO:0043409; GO:0070062													1.05888e+06	35500.5	2082260								1.05888e+06														20.0141	15.1156	20.9897
PECA1_HUMAN	P16284	Platelet endothelial cell adhesion molecule (PECAM-1) (EndoCAM) (GPIIA') (PECA1) (CD antigen CD31)	PECAM1	82522	738	6.57	Tissue Leakage	[Isoform Delta15]: Cell junction {ECO:0000269|PubMed:18388311}. Note=Localizes to the lateral border recycling compartment (LBRC) and recycles from the LBRC to the junction in resting endothelial cells.	GO:0001934; GO:0004888; GO:0005615; GO:0005886; GO:0005911; GO:0006909; GO:0006955; GO:0007156; GO:0007159; GO:0007165; GO:0007166; GO:0008037; GO:0009897; GO:0030335; GO:0030667; GO:0031092; GO:0032991; GO:0035633; GO:0035696; GO:0042803; GO:0045121; GO:0050731; GO:0050777; GO:0050904; GO:0061028; GO:0070062; GO:0070830; GO:0072011; GO:0072672; GO:0098609; GO:0098742; GO:0150107													54614.1	23752.8	39183.4	68832.7	14317.3	134066					39183.4	72405.5													15.737	14.5358	15.258	16.0708
PEDF_HUMAN	P36955	Pigment epithelium-derived factor (PEDF) (Cell proliferation-inducing gene 35 protein) (EPC-1) (Serpin F1)	SERPINF1	46312	418	5.9	Other Plasma Proteins	Secreted {ECO:0000269|PubMed:17081065}. Melanosome {ECO:0000269|PubMed:17081065}. Note=Enriched in stage I melanosomes.	GO:0001822; GO:0004867; GO:0005576; GO:0005604; GO:0005615; GO:0007614; GO:0010447; GO:0010596; GO:0010629; GO:0010976; GO:0016525; GO:0042470; GO:0042698; GO:0043203; GO:0046685; GO:0048471; GO:0050769; GO:0060041; GO:0060767; GO:0060770; GO:0062023; GO:0070062; GO:0071279; GO:0071300; GO:0071333; GO:0071549; GO:1901652	282000	265182	854124	147403	256205	675532	87613.8	255541	289278	204898	65552.7	307328	152888	66709	354815	102708	82140.8	205511	467002	359713	210811	192593	191471	130120	18.1038	18.0166	19.7041	17.1694	17.9669	19.3657	16.4189	17.9632	18.1421	17.6445	16.0004	18.2294	17.2221	16.0256	18.4367	16.6482
PF4V_HUMAN	P10720	Platelet factor 4 variant (C-X-C motif chemokine 4 variant) (CXCL4L1) (PF4alt) (PF4var1) [Cleaved into: Platelet factor 4 variant(4-74); Platelet factor 4 variant(5-74); Platelet factor 4 variant(6-74)]	PF4V1	11553	104	8.46	Other Plasma Proteins	Secreted.	GO:0005615; GO:0006954; GO:0008009; GO:0008201; GO:0030593; GO:0045236; GO:0061844; GO:0070098; GO:0071222	173000	3.20382e+06	6234960	739665	1.27436e+06	1809050	739338	6.76379e+06	12788250										3.20382e+06	1.27436e+06	6.76379e+06				17.3977	21.6114	22.5719	19.4965	20.2813	20.7868	19.4959	22.6894	23.6083
PFKAL_HUMAN	P17858	ATP-dependent 6-phosphofructokinase, liver type (ATP-PFK) (PFK-L) (EC 2.7.1.11) (6-phosphofructokinase type B) (Phosphofructo-1-kinase isozyme B) (PFK-B) (Phosphohexokinase)	PFKL	85018	780	7.35	Tissue Leakage	Cytoplasm {ECO:0000255|HAMAP-Rule:MF_03184}.	GO:0003872; GO:0005524; GO:0005576; GO:0005829; GO:0005945; GO:0006002; GO:0006096; GO:0009749; GO:0016020; GO:0016208; GO:0019900; GO:0030388; GO:0034774; GO:0042802; GO:0046676; GO:0046872; GO:0048029; GO:0061621; GO:0070061; GO:0070062; GO:0070095; GO:1904813													302080	17057.2	587103								302080														18.2046	14.0581	19.1633
PGAM1_HUMAN	P18669	Phosphoglycerate mutase 1 (EC 5.4.2.11) (EC 5.4.2.4) (BPG-dependent PGAM 1) (Phosphoglycerate mutase isozyme B) (PGAM-B)	PGAM1	28804	254	6.75	Tissue Leakage	Uncharacterized	GO:0004082; GO:0004619; GO:0005576; GO:0005737; GO:0005829; GO:0006094; GO:0016020; GO:0016787; GO:0019901; GO:0034774; GO:0046538; GO:0061621; GO:0070062; GO:1904813							25780.3	27968.2	37585.8				17643.6	23120.3	2260190						30444.8		766985								14.654	14.7715	15.1979				14.1069	14.4969	21.108
PGBM_HUMAN	P98160	Basement membrane-specific heparan sulfate proteoglycan core protein (HSPG) (Perlecan) (PLC) [Cleaved into: Endorepellin; LG3 peptide]	HSPG2	468830	4391	6.03	Other Plasma Proteins	Secreted, extracellular space, extracellular matrix, basement membrane. Secreted {ECO:0000269|PubMed:25326458, ECO:0000269|PubMed:36213313}.	GO:0001525; GO:0001540; GO:0001666; GO:0001938; GO:0005509; GO:0005576; GO:0005604; GO:0005615; GO:0005796; GO:0005886; GO:0005925; GO:0006629; GO:0006898; GO:0006954; GO:0007156; GO:0007162; GO:0007224; GO:0007420; GO:0007566; GO:0008046; GO:0008285; GO:0009410; GO:0016525; GO:0030021; GO:0030154; GO:0030424; GO:0031100; GO:0043025; GO:0043202; GO:0050750; GO:0050808; GO:0062023; GO:0070052; GO:…	12700	10017.1	89127.2	11250.4	11048.9	11149.7	15366.9	12097.5	106217							22377.8	42809.8	63241.8	37280.7	11149.7	44560.4			42809.8	13.6323	13.2902	16.4436	13.4577	13.4316	13.4447	13.9075	13.5624	16.6967							14.4498
PGK1_HUMAN	P00558	Phosphoglycerate kinase 1 (EC 2.7.2.3) (Cell migration-inducing gene 10 protein) (Primer recognition protein 2) (PRP 2)	PGK1	44615	417	8.3	Tissue Leakage	Cytoplasm.	GO:0004618; GO:0005524; GO:0005615; GO:0005829; GO:0006094; GO:0006096; GO:0016020; GO:0016310; GO:0016525; GO:0030855; GO:0031639; GO:0043531; GO:0045121; GO:0047134; GO:0061621; GO:0070062; GO:0071456							35510.3	36470.4	34550.2				14249.5	75364.2	3900830	34148.1	8531.08	114564			35510.3		1.33015e+06	52414.2							15.1159	15.1544	15.0764				13.7986	16.2016	21.8953	15.0595
PGRP2_HUMAN	Q96PD5	N-acetylmuramoyl-L-alanine amidase (EC 3.5.1.28) (Peptidoglycan recognition protein 2) (Peptidoglycan recognition protein long) (PGRP-L)	PGLYRP2	62217	576	7.64	Other Plasma Proteins	Secreted. Membrane.	GO:0001519; GO:0005576; GO:0008270; GO:0008745; GO:0009253; GO:0016019; GO:0016020; GO:0016045; GO:0032689; GO:0032827; GO:0042834; GO:0045087; GO:0050727; GO:0050830; GO:0051701; GO:0070062	85800	89385.2	244600	64292.7	94636	315493	182680	62971.3	302388	167827	250601	1133480	272267	208523	1439520	250656	282156	1076590	139927	158141	182680	517303	640103	536467	16.3886	16.4477	17.9001	15.9724	16.5301	18.2672	17.479	15.9424	18.206	17.3566	17.935	20.1123	18.0547	17.6698	20.4572	17.9353
PHB2_HUMAN	Q99623	Prohibitin-2 (B-cell receptor-associated protein BAP37) (D-prohibitin) (Repressor of estrogen receptor activity)	PHB2	33296	299	9.83	Tissue Leakage	[Isoform 2]: Mitochondrion inner membrane {ECO:0000305|PubMed:31522117}.	GO:0000423; GO:0002639; GO:0005634; GO:0005737; GO:0005739; GO:0005741; GO:0005743; GO:0005886; GO:0006606; GO:0007005; GO:0007062; GO:0007202; GO:0009986; GO:0014069; GO:0016363; GO:0016477; GO:0023035; GO:0030331; GO:0030424; GO:0030520; GO:0031536; GO:0032991; GO:0033147; GO:0033218; GO:0033598; GO:0033600; GO:0035632; GO:0039529; GO:0042113; GO:0042802; GO:0042803; GO:0043066; GO:0043433; GO:…																45226.6	45993.4	46760.2						45993.4																15.4649
PHLD_HUMAN	P80108	Phosphatidylinositol-glycan-specific phospholipase D (PI-G PLD) (EC 3.1.4.50) (Glycoprotein phospholipase D) (Glycosyl-phosphatidylinositol-specific phospholipase D) (GPI-PLD) (GPI-specific phospholipase D)	GPLD1	92336	840	5.78	Complement	Secreted.	GO:0001503; GO:0002042; GO:0002062; GO:0002430; GO:0004621; GO:0004630; GO:0005576; GO:0005615; GO:0005737; GO:0005765; GO:0006507; GO:0008285; GO:0008286; GO:0009749; GO:0010595; GO:0010694; GO:0010867; GO:0010897; GO:0010907; GO:0010983; GO:0017080; GO:0031012; GO:0032869; GO:0035701; GO:0035774; GO:0043065; GO:0043231; GO:0046470; GO:0051044; GO:0051047; GO:0070062; GO:0070633; GO:0071277; GO:…	41300	19317.7	118121	33177.2	23319.8	175808	25721.2	14907	146782	37540.5	40422	221360	64566.3	23952.9	270202	49149.2	65306.8	257312	59593.8	77435	62470.1	99774.3	119574	123923	15.3353	14.2376	16.8499	15.0179	14.5093	17.4236	14.6507	13.8637	17.1633	15.1962	15.3029	17.756	15.9785	14.5479	18.0437	15.5849
PLEC_HUMAN	Q15149	Plectin (PCN) (PLTN) (Hemidesmosomal protein 1) (HD1) (Plectin-1)	PLEC	531791	4684	5.74	Tissue Leakage	Cytoplasm, cytoskeleton {ECO:0000269|PubMed:12482924}. Cell junction, hemidesmosome {ECO:0000269|PubMed:12482924}.	GO:0000902; GO:0002162; GO:0002522; GO:0003334; GO:0003723; GO:0005200; GO:0005737; GO:0005741; GO:0005829; GO:0005882; GO:0005886; GO:0005903; GO:0005925; GO:0006997; GO:0007005; GO:0008104; GO:0008307; GO:0010467; GO:0010761; GO:0010818; GO:0014866; GO:0016528; GO:0019226; GO:0022904; GO:0030018; GO:0030056; GO:0030424; GO:0030425; GO:0030506; GO:0031581; GO:0031668; GO:0032094; GO:0032287; GO:…	188000	23770.5	351436										1.67852e+06	92286.7	3264760	31819	11508.2	155883	187603				1.67852e+06	66403.6	17.5173	14.5369	18.4229										20.6788	16.4938	21.6385	14.9576
PLIN3_HUMAN	O60664	Perilipin-3 (47 kDa mannose 6-phosphate receptor-binding protein) (47 kDa MPR-binding protein) (Cargo selection protein TIP47) (Mannose-6-phosphate receptor-binding protein 1) (Placental protein 17) (PP17)	PLIN3	47075	434	5.3	Tissue Leakage	Lipid droplet {ECO:0000269|PubMed:15545278, ECO:0000269|PubMed:34077757}. Endosome membrane {ECO:0000269|PubMed:15545278}; Peripheral membrane protein {ECO:0000269|PubMed:15545278}; Cytoplasmic side {ECO:0000269|PubMed:15545278}. Cytoplasm {ECO:0000269|PubMed:15545278, ECO:0000269|PubMed:26357594, ECO:0000269|PubMed:9590177}. Note=Membrane associated on endosomes (PubMed:15545278). Detected in th…	GO:0005737; GO:0005768; GO:0005794; GO:0005811; GO:0005829; GO:0010008; GO:0010890; GO:0016020; GO:0016192; GO:0019915; GO:0030133; GO:0042149; GO:0045296; GO:1905691										37278.8	17182	602348	57882.1	47472.9	335590	44935.1	27799.5	47060.1				218936	146982	39931.5										15.1861	14.0686	19.2002	15.8208	15.5348	18.3563	15.4556
PLIN4_HUMAN	Q96Q06	Perilipin-4 (Adipocyte protein S3-12)	PLIN4	135892	1371	8.99	Tissue Leakage	Cell membrane {ECO:0000250|UniProtKB:O88492}. Cytoplasm {ECO:0000250|UniProtKB:O88492}. Lipid droplet {ECO:0000250|UniProtKB:O88492}. Note=Nascent lipid droplet surface-associated; association with lipid droplets is triacylglycerol synthesis-dependent. {ECO:0000250|UniProtKB:O88492}.	GO:0005811; GO:0005829; GO:0005886										42050.7	17346.2	135029	63145	40194.2	51669.6	66880.1	44870.6	39391.1				64808.6	51669.6	50380.6										15.3598	14.0823	17.0429	15.9464	15.2947	15.657	16.0293
PLMN_HUMAN	P00747	Plasminogen (EC 3.4.21.7) [Cleaved into: Plasmin heavy chain A; Activation peptide; Angiostatin; Plasmin heavy chain A, short form; Plasmin light chain B]	PLG	90569	810	7.08	Coagulation	Secreted {ECO:0000269|PubMed:10077593, ECO:0000269|PubMed:14699093}. Note=Locates to the cell surface where it is proteolytically cleaved to produce the active plasmin. Interaction with HRG tethers it to the cell surface.	GO:0002020; GO:0004175; GO:0004252; GO:0005102; GO:0005576; GO:0005615; GO:0005886; GO:0006508; GO:0007596; GO:0008236; GO:0008285; GO:0009897; GO:0009986; GO:0010812; GO:0019899; GO:0019900; GO:0019904; GO:0022617; GO:0031093; GO:0034185; GO:0042246; GO:0042730; GO:0043536; GO:0045445; GO:0046716; GO:0048771; GO:0051087; GO:0051702; GO:0051918; GO:0051919; GO:0060707; GO:0060716; GO:0062023; GO:…	3360000	2912710	16568900	2343625	2855560	11727250	2131885	2193930	9900265	2541575	2458255	12230200	2793340	2228380	15730350	2212805	2300550	15724700	7.61509e+06	5642145	4.74203e+06	5.74334e+06	6.91736e+06	6.74602e+06	21.6816	21.4739	23.982	21.1603	21.4453	23.4834	21.0237	21.0651	23.239	21.2773	21.2292	23.5439	21.4136	21.0876	23.907	21.0774
PLP2_HUMAN	Q04941	Proteolipid protein 2 (Differentiation-dependent protein A4) (Intestinal membrane A4 protein)	PLP2	16691	152	6.8	Tissue Leakage	Membrane; Multi-pass membrane protein.	GO:0005783; GO:0005789; GO:0005886; GO:0006811; GO:0006935; GO:0015075; GO:0016020; GO:0019221; GO:0019956													8195.37	18807.6	346675	26885.1	35910.2	44935.2					124559	35910.2													13.0006	14.199	18.4032	14.7145
PLSL_HUMAN	P13796	Plastin-2 (L-plastin) (LC64P) (Lymphocyte cytosolic protein 1) (LCP-1)	LCP1	70288	627	5.29	Tissue Leakage	Cytoplasm, cytoskeleton {ECO:0000269|PubMed:16636079}. Cell junction {ECO:0000269|PubMed:17294403}. Cell projection {ECO:0000269|PubMed:16636079}. Cell projection, ruffle membrane {ECO:0000250|UniProtKB:Q61233, ECO:0000269|PubMed:16636079}; Peripheral membrane protein {ECO:0000250|UniProtKB:Q61233}; Cytoplasmic side {ECO:0000250|UniProtKB:Q61233}. Note=Relocalizes to the immunological synapse bet…	GO:0001726; GO:0001891; GO:0002102; GO:0002286; GO:0003779; GO:0005178; GO:0005509; GO:0005615; GO:0005737; GO:0005829; GO:0005884; GO:0005886; GO:0005925; GO:0010737; GO:0015629; GO:0016477; GO:0022617; GO:0030054; GO:0030175; GO:0030866; GO:0031100; GO:0032432; GO:0032587; GO:0033157; GO:0048471; GO:0051015; GO:0051017; GO:0051020; GO:0051639; GO:0051764; GO:0070062; GO:0071803; GO:0097386	20200	12939.8	73430.9	22941.5	14609.2	77304.7	24659.6	8953.99	49970.8	39577.7	69400.4	316554	58961.2	45715.6	465140	52501.8	54091.2	190962	35520.6	38285.1	27861.4	141844	189939	99185.1	14.3014	13.6595	16.1641	14.4857	13.8346	16.2383	14.5899	13.1283	15.6088	15.2724	16.0827	18.2721	15.8475	15.4804	18.8273	15.6801
PLTP_HUMAN	P55058	Phospholipid transfer protein (Lipid transfer protein II)	PLTP	54739	493	6.53	Tissue Leakage	Secreted {ECO:0000269|PubMed:19321130}. Nucleus {ECO:0000269|PubMed:19321130}. Note=Nuclear export is XPO1/CRM1-dependent. {ECO:0000269|PubMed:19321130}.	GO:0005576; GO:0005615; GO:0005634; GO:0006629; GO:0006869; GO:0008035; GO:0008429; GO:0008525; GO:0008526; GO:0010189; GO:0010875; GO:0015914; GO:0019992; GO:0030169; GO:0030317; GO:0031210; GO:0034189; GO:0034364; GO:0034375; GO:0035627; GO:0046836; GO:0070300; GO:0097001; GO:0120014; GO:0120017; GO:0120019; GO:0120020; GO:0140337; GO:0140338; GO:0140339; GO:0140340; GO:1901611; GO:1904121; GO:…	145000	240061	580646	203117	186660	554737	127508	119606	994658	838096	2228915	7432740	1.12211e+06	3145380	5967215	744306	1834435	6166810	321969	314838	413924	3499917	3.41157e+06	2.91518e+06	17.1477	17.873	19.1473	17.632	17.5101	19.0814	16.9602	16.8679	19.9238	19.6768	21.0879	22.8255	20.0978	21.5848	22.5086	19.5055
PLXA1_HUMAN	Q9UIW2	Plexin-A1 (Semaphorin receptor NOV)	PLXNA1	211067	1896	6.46	Tissue Leakage	Cell membrane {ECO:0000305}; Single-pass type I membrane protein {ECO:0000250}.	GO:0002116; GO:0005654; GO:0005829; GO:0005886; GO:0007162; GO:0008360; GO:0014910; GO:0017154; GO:0021628; GO:0021828; GO:0030334; GO:0050772; GO:0060666; GO:0070062; GO:1902287; GO:1990138	13800	9330.68	11548	21084	43660.3	32372.2													11548	32372.2					13.7488	13.1878	13.4954	14.3639	15.414	14.9825
PON1_HUMAN	P27169	Serum paraoxonase/arylesterase 1 (PON 1) (EC 3.1.1.2) (EC 3.1.1.81) (EC 3.1.8.1) (Aromatic esterase 1) (A-esterase 1) (K-45) (Serum aryldialkylphosphatase 1)	PON1	39731	355	5.08	Other Plasma Proteins	Secreted, extracellular space.	GO:0004063; GO:0004064; GO:0005509; GO:0005543; GO:0005576; GO:0005615; GO:0005789; GO:0008203; GO:0009636; GO:0010875; GO:0019439; GO:0032411; GO:0034364; GO:0034366; GO:0042803; GO:0046395; GO:0046434; GO:0046470; GO:0051099; GO:0070062; GO:0072562; GO:0102007	1400000	637824	4997035	840498	749998	5414960	828625	660024	2818995	3083930	2375010	27395300	4819685	3293230	19302050	5787960	3350295	16333050	2.34431e+06	2.33515e+06	1.43588e+06	1.09514e+07	9.13832e+06	8490435	20.415	19.2828	22.2526	19.6809	19.5165	22.3685	19.6604	19.3322	21.4267	21.5563	21.1795	24.7074	22.2005	21.6511	24.2023	22.4646
PON3_HUMAN	Q15166	Serum paraoxonase/lactonase 3 (EC 3.1.1.2) (EC 3.1.1.81) (EC 3.1.8.1)	PON3	39607	354	5.24	Other Plasma Proteins	Secreted, extracellular space {ECO:0000250}.	GO:0003096; GO:0004063; GO:0004064; GO:0005576; GO:0005615; GO:0005789; GO:0009636; GO:0019439; GO:0032929; GO:0042803; GO:0046395; GO:0046872; GO:0051649; GO:0070062; GO:0102007	82100	357614	2256045	54221.6	406750	2305740	59753.3	296070	1794350	182561	1472760	9600795	272510	1480695	15448250	297700	2249170	10730800	898574	922237	716724	3.75204e+06	5.73382e+06	4425890	16.3245	18.448	21.1054	15.7266	18.6338	21.1368	15.8667	18.1756	20.775	17.478	20.4901	23.1947	18.0559	20.4978	23.8809	18.1835
POSTN_HUMAN	Q15063	Periostin (PN) (Osteoblast-specific factor 2) (OSF-2)	POSTN	93314	836	7.35	Tissue Leakage	Golgi apparatus {ECO:0000250|UniProtKB:Q62009}. Secreted {ECO:0000269|PubMed:18450759, ECO:0000269|PubMed:26273833}. Secreted, extracellular space, extracellular matrix {ECO:0000269|PubMed:12235007, ECO:0000269|PubMed:18450759}. Note=Colocalizes with BMP1 in the Golgi. {ECO:0000250|UniProtKB:Q62009}.	GO:0001666; GO:0001953; GO:0003073; GO:0005615; GO:0005802; GO:0007155; GO:0008201; GO:0008593; GO:0009612; GO:0009888; GO:0014850; GO:0014911; GO:0016236; GO:0030198; GO:0031012; GO:0031594; GO:0032355; GO:0044344; GO:0046872; GO:0050839; GO:0062023; GO:0071307; GO:0071356; GO:0071560; GO:1900025; GO:1990138; GO:1990523; GO:2000343	62200	26454.9	729341	47368.1	23740.5	678285	26986.5	16434.5	309785										272674	249798	117735				15.9252	14.6912	19.4762	15.5316	14.5351	19.3715	14.7199	14.0044	18.2409
PPIA_HUMAN	P62937	Peptidyl-prolyl cis-trans isomerase A (PPIase A) (EC 5.2.1.8) (Cyclophilin A) (Cyclosporin A-binding protein) (Rotamase A) [Cleaved into: Peptidyl-prolyl cis-trans isomerase A, N-terminally processed]	PPIA	18012	165	7.68	Tissue Leakage	Cytoplasm {ECO:0000269|PubMed:26095851}. Secreted {ECO:0000269|PubMed:16527992}. Nucleus {ECO:0000269|PubMed:25678563}. Note=Secretion occurs in response to oxidative stress in vascular smooth muscle through a vesicular secretory pathway that includes Rho GTPase signaling, actin remodeling, and myosin II activation. {ECO:0000269|PubMed:16527992}.	GO:0000413; GO:0001666; GO:0001933; GO:0001934; GO:0003723; GO:0003755; GO:0005178; GO:0005576; GO:0005615; GO:0005634; GO:0005737; GO:0005829; GO:0005925; GO:0006457; GO:0006469; GO:0006915; GO:0016018; GO:0016020; GO:0019076; GO:0030168; GO:0030182; GO:0030593; GO:0030595; GO:0031982; GO:0032148; GO:0032873; GO:0032991; GO:0034389; GO:0034599; GO:0034774; GO:0035307; GO:0042118; GO:0043410; GO:…				173068	239015	304962	139650	89866.6	117824				127668	72304.8	37343900	259798	76449.9	129879		239015	115780		1.25146e+07	155376				17.401	17.8667	18.2183	17.0915	16.4555	16.8463				16.962	16.1418	25.1544	17.987
PPIB_HUMAN	P23284	Peptidyl-prolyl cis-trans isomerase B (PPIase B) (EC 5.2.1.8) (CYP-S1) (Cyclophilin B) (Rotamase B) (S-cyclophilin) (SCYLP)	PPIB	23743	216	9.25	Tissue Leakage	Endoplasmic reticulum lumen {ECO:0000269|PubMed:1530944}. Melanosome {ECO:0000269|PubMed:17081065}. Note=Identified by mass spectrometry in melanosome fractions from stage I to stage IV (PubMed:17081065). {ECO:0000269|PubMed:17081065}.	GO:0000413; GO:0003723; GO:0003755; GO:0005634; GO:0005654; GO:0005737; GO:0005783; GO:0005788; GO:0005790; GO:0005829; GO:0005886; GO:0005925; GO:0006457; GO:0016018; GO:0016020; GO:0030593; GO:0032991; GO:0034663; GO:0040018; GO:0042470; GO:0043231; GO:0044794; GO:0044829; GO:0048471; GO:0050821; GO:0051082; GO:0060348; GO:0061077; GO:0070062; GO:0070063													41874.6	21965.7	1646920	53820.4	5691.43	36701.9					570253	32071.3													15.3538	14.423	20.6513	15.7159
PPN_HUMAN	O95428	Papilin	PAPLN	137700	1278	6.42	Other Plasma Proteins	Secreted {ECO:0000305}.	GO:0004222; GO:0004867; GO:0005576; GO:0006508; GO:0030198; GO:0031012	104000	101532	282521	123763	98400.6	138091	95733.5	74197.9	260812										162657	120085	143581				16.6651	16.6316	18.108	16.9172	16.5864	17.0753	16.5467	16.1791	17.9927
PRAP1_HUMAN	Q96NZ9	Proline-rich acidic protein 1 (Epididymis tissue protein Li 178) (Uterine-specific proline-rich acidic protein)	PRAP1	17208	151	5.06	Tissue Leakage	Secreted {ECO:0000269|PubMed:14583459}. Endoplasmic reticulum {ECO:0000250|UniProtKB:Q80XD8}.	GO:0005576; GO:0005783; GO:0006974; GO:0006977; GO:0017129; GO:0043066; GO:0071481; GO:1902426; GO:1904731; GO:1905885; GO:2001140	1380000	705480	2188070	964508	575860	1488880	432416	253072	1385990										1424955	1.00975e+06	690492				20.3976	19.4282	21.0612	19.8794	19.1354	20.5058	18.7221	17.9492	20.4025
PRDX1_HUMAN	Q06830	Peroxiredoxin-1 (EC 1.11.1.24) (Natural killer cell-enhancing factor A) (NKEF-A) (Proliferation-associated gene protein) (PAG) (Thioredoxin peroxidase 2) (Thioredoxin-dependent peroxide reductase 2) (Thioredoxin-dependent peroxiredoxin 1)	PRDX1	22110	199	8.27	Tissue Leakage	Cytoplasm {ECO:0000269|PubMed:17081065, ECO:0000269|PubMed:9497357}. Melanosome {ECO:0000269|PubMed:17081065}. Note=Identified by mass spectrometry in melanosome fractions from stage I to stage IV.	GO:0001501; GO:0003723; GO:0004601; GO:0005615; GO:0005634; GO:0005737; GO:0005829; GO:0006979; GO:0007249; GO:0008283; GO:0008379; GO:0019430; GO:0030101; GO:0032872; GO:0034101; GO:0042267; GO:0042470; GO:0042744; GO:0042802; GO:0045296; GO:0045321; GO:0045454; GO:0048144; GO:0070062; GO:1901222	49900	55952	43922.8				110636	118469	102803				78032	126136	7293510	72430.3	64308.4	49029.8	49937.4		110636		2499226	61922.8	15.6078	15.7719	15.4227				16.7555	16.8542	16.6495				16.2518	16.9446	22.7982	16.1443
PRDX2_HUMAN	P32119	Peroxiredoxin-2 (EC 1.11.1.24) (Natural killer cell-enhancing factor B) (NKEF-B) (PRP) (Thiol-specific antioxidant protein) (TSA) (Thioredoxin peroxidase 1) (Thioredoxin-dependent peroxide reductase 1) (Thioredoxin-dependent peroxiredoxin 2)	PRDX2	21892	198	5.67	Tissue Leakage	Cytoplasm {ECO:0000269|PubMed:9497357}.	GO:0002357; GO:0002536; GO:0005737; GO:0005829; GO:0006979; GO:0008379; GO:0010310; GO:0016209; GO:0019430; GO:0030194; GO:0031665; GO:0032496; GO:0034599; GO:0042098; GO:0042744; GO:0042981; GO:0043029; GO:0043066; GO:0043410; GO:0045321; GO:0045454; GO:0045581; GO:0048538; GO:0070062; GO:0097191; GO:2001240	30000	41063.8	94282.4	23099.5	23187.2	226045	52298.5	32433.6	85211.2	29804.1	15369.5	66723.6	36271.9	56128.3	1.39212e+06	41653.8	29233	109476	55103.2	90777.2	56647.8	37299.1	494839	60120.8	14.8709	15.3256	16.5247	14.4956	14.501	17.7863	15.6745	14.9852	16.3788	14.8632	13.9078	16.0259	15.1466	15.7764	20.4088	15.3462
PRDX3_HUMAN	P30048	Thioredoxin-dependent peroxide reductase, mitochondrial (EC 1.11.1.24) (Antioxidant protein 1) (AOP-1) (HBC189) (Peroxiredoxin III) (Prx-III) (Peroxiredoxin-3) (Protein MER5 homolog) (Thioredoxin-dependent peroxiredoxin 3)	PRDX3	27693	256	5.77	Tissue Leakage	Mitochondrion {ECO:0000269|PubMed:33889951}. Cytoplasm {ECO:0000305|PubMed:12492477}. Early endosome {ECO:0000269|PubMed:15750338}. Note=Localizes to early endosomes in a RPS6KC1-dependent manner. {ECO:0000269|PubMed:15750338}.	GO:0001893; GO:0005654; GO:0005737; GO:0005739; GO:0005759; GO:0005769; GO:0005829; GO:0005886; GO:0006979; GO:0007005; GO:0008284; GO:0008379; GO:0008785; GO:0018171; GO:0019901; GO:0030099; GO:0032496; GO:0032991; GO:0033673; GO:0034599; GO:0034614; GO:0042542; GO:0042744; GO:0042802; GO:0043027; GO:0043066; GO:0043231; GO:0045454; GO:0051092; GO:0051881													12757.8	12140.4	12449.1								12449.1														13.6391	13.5675	13.6038
PRDX5_HUMAN	P30044	Peroxiredoxin-5, mitochondrial (EC 1.11.1.24) (Alu corepressor 1) (Antioxidant enzyme B166) (AOEB166) (Liver tissue 2D-page spot 71B) (PLP) (Peroxiredoxin V) (Prx-V) (Peroxisomal antioxidant enzyme) (TPx type VI) (Thioredoxin peroxidase PMP20) (Thioredoxin-dependent peroxiredoxin 5)	PRDX5	22086	214	6.73	Tissue Leakage	[Isoform Cytoplasmic+peroxisomal]: Cytoplasm {ECO:0000269|PubMed:10514471, ECO:0000269|PubMed:10751410}. Peroxisome matrix {ECO:0000269|PubMed:10514471, ECO:0000269|PubMed:10521424, ECO:0000269|PubMed:10751410}. Note=Imported into peroxisomes via peroxisomal targeting signal 1 receptor PEX5. {ECO:0000269|PubMed:10514471}.	GO:0001016; GO:0004601; GO:0005102; GO:0005615; GO:0005634; GO:0005737; GO:0005739; GO:0005759; GO:0005777; GO:0005782; GO:0005829; GO:0006954; GO:0006979; GO:0008379; GO:0016209; GO:0016480; GO:0031410; GO:0032967; GO:0034599; GO:0034614; GO:0042744; GO:0042802; GO:0043027; GO:0043066; GO:0043231; GO:0045454; GO:0048471; GO:0051354; GO:0060785; GO:0070062; GO:0070995; GO:0072541; GO:2001057																34222.1	35021.8	35821.4						35021.8																15.0626
PRDX6_HUMAN	P30041	Peroxiredoxin-6 (EC 1.11.1.27) (1-Cys peroxiredoxin) (1-Cys PRX) (24 kDa protein) (Acidic calcium-independent phospholipase A2) (aiPLA2) (EC 3.1.1.4) (Antioxidant protein 2) (Glutathione-dependent peroxiredoxin) (Liver 2D page spot 40) (Lysophosphatidylcholine acyltransferase 5) (LPC acyltransferase 5) (LPCAT-5) (Lyso-PC acyltransferase 5) (EC 2.3.1.23) (Non-selenium glutathione peroxidase) (NSGP…	PRDX6	25035	224	6.02	Tissue Leakage	Cytoplasm {ECO:0000269|PubMed:16186110, ECO:0000269|PubMed:19188445, ECO:0000269|PubMed:9497358}. Lysosome {ECO:0000250|UniProtKB:O35244}. Note=Also found in lung secretory organelles (lamellar bodies). {ECO:0000250|UniProtKB:O35244}.	GO:0004602; GO:0004623; GO:0005576; GO:0005615; GO:0005634; GO:0005737; GO:0005739; GO:0005829; GO:0006979; GO:0016020; GO:0031625; GO:0035578; GO:0042802; GO:0045296; GO:0045454; GO:0046475; GO:0047184; GO:0047499; GO:0048026; GO:0048471; GO:0051920; GO:0070062; GO:0098869	10200	22929.4	35639.2				15899.1	19628.1	57546.2	27810.9	16545.2	107563	39748.4	74220.9	1.11534e+06	61585.7	46622.8	166480	22929.4		31024.5	50639.7	409769	91563	13.3191	14.4849	15.1212				13.9567	14.2606	15.8124	14.7634	14.0141	16.7148	15.2786	16.1795	20.089	15.9103
PRG4_HUMAN	Q92954	Proteoglycan 4 (Lubricin) (Megakaryocyte-stimulating factor) (Superficial zone proteoglycan) [Cleaved into: Proteoglycan 4 C-terminal part]	PRG4	151061	1404	9.53	Other Plasma Proteins	Secreted {ECO:0000269|PubMed:14976050, ECO:0000269|PubMed:32144329}.	GO:0005044; GO:0005615; GO:0006955; GO:0030247; GO:0062023	140000	60016.1	604903	148762	70945	730233	422907	151068	1208370	541814	308602	2312110	745372	417883	3182400	518918	283410	1434255	268458	316647	594115	1.05418e+06	1.44855e+06	745527	17.0997	15.8731	19.2063	17.1826	16.1144	19.478	18.69	17.2048	20.2046	19.0474	18.2354	21.1408	19.5076	18.6727	21.6017	18.9851
PRIO_HUMAN	P04156	Major prion protein (PrP) (ASCR) (PrP27-30) (PrP33-35C) (CD antigen CD230)	PRNP	27661	253	9.39	Tissue Leakage	Cell membrane; Lipid-anchor, GPI-anchor {ECO:0000269|PubMed:19936054}. Golgi apparatus {ECO:0000250|UniProtKB:P04925}. Note=Targeted to lipid rafts via association with the heparan sulfate chains of GPC1. Colocates, in the presence of Cu(2+), to vesicles in para- and perinuclear regions, where both proteins undergo internalization. Heparin displaces PRNP from lipid rafts and promotes endocytosis.…	GO:0001540; GO:0001933; GO:0002020; GO:0005507; GO:0005521; GO:0005539; GO:0005737; GO:0005783; GO:0005794; GO:0005829; GO:0005886; GO:0006878; GO:0006979; GO:0007049; GO:0007611; GO:0007616; GO:0008017; GO:0009897; GO:0009986; GO:0010955; GO:0014069; GO:0015631; GO:0016234; GO:0019828; GO:0019898; GO:0030425; GO:0031648; GO:0031802; GO:0031965; GO:0032689; GO:0032700; GO:0032703; GO:0035584; GO:…	1510000	1191274	11623625	1769115	1116944	15015100	1718815	1062462	9766065										4776623	5967053	4.18245e+06				20.5309	20.1841	23.4706	20.7546	20.0911	23.8399	20.713	20.019	23.2193
PRKDC_HUMAN	P78527	DNA-dependent protein kinase catalytic subunit (DNA-PK catalytic subunit) (DNA-PKcs) (EC 2.7.11.1) (DNPK1) (p460)	PRKDC	469089	4128	6.75	Tissue Leakage	Nucleus {ECO:0000269|PubMed:12231622, ECO:0000269|PubMed:14734805, ECO:0000269|PubMed:22002106}. Nucleus, nucleolus {ECO:0000269|PubMed:22002106, ECO:0000269|PubMed:32103174}.	GO:0000460; GO:0000723; GO:0000781; GO:0000785; GO:0001756; GO:0001933; GO:0002218; GO:0002326; GO:0002327; GO:0002328; GO:0002360; GO:0003690; GO:0003723; GO:0004672; GO:0004674; GO:0004677; GO:0005524; GO:0005634; GO:0005654; GO:0005667; GO:0005730; GO:0005829; GO:0005958; GO:0006302; GO:0006303; GO:0006468; GO:0006974; GO:0007420; GO:0007507; GO:0008630; GO:0010332; GO:0016020; GO:0016233; GO:…													898070	33900.8	1762240								898070														19.7765	15.049	20.749
PROC_HUMAN	P04070	Vitamin K-dependent protein C (EC 3.4.21.69) (Anticoagulant protein C) (Autoprothrombin IIA) (Blood coagulation factor XIV) [Cleaved into: Vitamin K-dependent protein C light chain; Vitamin K-dependent protein C heavy chain; Activation peptide]	PROC	52071	461	5.6	Coagulation	Secreted {ECO:0000269|PubMed:25618265}. Golgi apparatus {ECO:0000269|PubMed:22531345, ECO:0000269|PubMed:25748729}. Endoplasmic reticulum {ECO:0000269|PubMed:22531345, ECO:0000269|PubMed:25748729}.	GO:0004252; GO:0005509; GO:0005576; GO:0005615; GO:0005783; GO:0005788; GO:0005794; GO:0005796; GO:0006508; GO:0007596; GO:0030195; GO:0043066; GO:0050728; GO:0050819; GO:1903142	83900	101691	312442	113608	108127	270816	77451.2	70931.4	304579	211610	127204	841020	218750	244767	741481	89240.3	168572	508832	166007	164184	150987	393278	401666	255548	16.3562	16.6338	18.2532	16.7937	16.7224	18.047	16.241	16.1141	18.2165	17.691	16.9568	19.6818	17.7389	17.901	19.5001	16.4454
PROF1_HUMAN	P07737	Profilin-1 (Epididymis tissue protein Li 184a) (Profilin I)	PFN1	15054	140	8.47	Tissue Leakage	Cytoplasm, cytoskeleton.	GO:0000774; GO:0001784; GO:0001843; GO:0003723; GO:0003779; GO:0003785; GO:0005546; GO:0005634; GO:0005737; GO:0005829; GO:0005856; GO:0005925; GO:0005938; GO:0006357; GO:0010634; GO:0016020; GO:0030036; GO:0030833; GO:0030837; GO:0030838; GO:0031267; GO:0032232; GO:0032233; GO:0032781; GO:0045296; GO:0050804; GO:0050821; GO:0051497; GO:0060074; GO:0070062; GO:0070064; GO:0072562; GO:0098885; GO:…	16400	74987.9	138315	17101.9	12186.7	693806	76315.1	80545.9	153568	99771.4	63741.8	128719	178176	81457.1	967311	328322	60733.6	289052	76553.6	241031	103476	97410.8	408982	226036	13.9977	16.1944	17.0776	14.0619	13.573	19.4042	16.2197	16.2975	17.2285	16.6063	15.96	16.9739	17.4429	16.3138	19.8836	18.3248
PROS_HUMAN	P07225	Vitamin K-dependent protein S	PROS1	75123	676	5.17	Coagulation	Secreted.	GO:0000139; GO:0004866; GO:0005509; GO:0005576; GO:0005615; GO:0005789; GO:0005796; GO:0005886; GO:0007596; GO:0031093; GO:0042730; GO:0070062; GO:0072562	143000	132737	1.29179e+06	112790	128198	985306	155844	96729.3	911231	301250	327682	3799420	277116	439490	2686200	211871	338180	2397870	522402	408764	387935	1.47612e+06	1.13427e+06	982640	17.1224	17.0182	20.3009	16.7833	16.968	19.9102	17.2497	16.5617	19.7975	18.2006	18.3219	21.8573	18.0801	18.7455	21.3571	17.6928
PROZ_HUMAN	P22891	Vitamin K-dependent protein Z	PROZ	44744	400	5.34	Coagulation	Secreted.	GO:0004252; GO:0005509; GO:0005615; GO:0005788; GO:0005796; GO:0006508; GO:0007596; GO:0070062	49000	103032	157064	41899.1	82703	123507	43675.9	100519	157362	30657	158460	286262				21010.3	114792	208573	103032	82703	100519	158460		114792	15.5805	16.6527	17.261	15.3546	16.3357	16.9142	15.4146	16.6171	17.2637	14.9039	17.2738	18.127				14.3588
PTBP1_HUMAN	P26599	Polypyrimidine tract-binding protein 1 (PTB) (57 kDa RNA-binding protein PPTB-1) (Heterogeneous nuclear ribonucleoprotein I) (hnRNP I)	PTBP1	59633	557	9.21	Tissue Leakage	Nucleus.	GO:0000381; GO:0003723; GO:0003729; GO:0005634; GO:0005654; GO:0005730; GO:0006397; GO:0008187; GO:0008380; GO:0016020; GO:0033119; GO:0035307; GO:0036002; GO:0043484; GO:0045595; GO:0048025; GO:0051148; GO:0070062; GO:0070886; GO:0075522													280498	12342	548654	24108.7	27525.3	30942					280498	27525.3													18.0976	13.5913	19.0655	14.5573
PTGDS_HUMAN	P41222	Prostaglandin-H2 D-isomerase (EC 5.3.99.2) (Beta-trace protein) (Cerebrin-28) (Glutathione-independent PGD synthase) (Lipocalin-type prostaglandin-D synthase) (L-PGDS) (Prostaglandin-D2 synthase) (PGD2 synthase) (PGDS) (PGDS2)	PTGDS	21029	190	8.37	Tissue Leakage	Rough endoplasmic reticulum {ECO:0000269|PubMed:9065498}. Nucleus membrane {ECO:0000269|PubMed:9065498}. Golgi apparatus {ECO:0000269|PubMed:9065498}. Cytoplasm, perinuclear region {ECO:0000269|PubMed:9065498}. Secreted {ECO:0000269|PubMed:9065498}. Note=Detected on rough endoplasmic reticulum of arachnoid and menigioma cells. Localized to the nuclear envelope, Golgi apparatus, secretory vesicles…	GO:0001516; GO:0004667; GO:0005501; GO:0005504; GO:0005576; GO:0005615; GO:0005789; GO:0005791; GO:0005794; GO:0010467; GO:0019371; GO:0031965; GO:0043303; GO:0045187; GO:0048471; GO:0051384; GO:0070062; GO:2000255	24400	63105.5	101825																63105.5						14.5738	15.9455	16.6357
PTN6_HUMAN	P29350	Tyrosine-protein phosphatase non-receptor type 6 (EC 3.1.3.48) (Hematopoietic cell protein-tyrosine phosphatase) (Protein-tyrosine phosphatase 1C) (PTP-1C) (Protein-tyrosine phosphatase SHP-1) (SH-PTP1)	PTPN6	67561	595	7.65	Tissue Leakage	Cytoplasm. Nucleus. Note=In neurons, translocates into the nucleus after treatment with angiotensin II (By similarity). Shuttles between the cytoplasm and nucleus via its association with PDPK1. {ECO:0000250}.	GO:0000165; GO:0000278; GO:0001784; GO:0002244; GO:0002924; GO:0004725; GO:0004726; GO:0005001; GO:0005576; GO:0005634; GO:0005654; GO:0005730; GO:0005737; GO:0005829; GO:0005911; GO:0006470; GO:0007186; GO:0008284; GO:0008285; GO:0016020; GO:0017124; GO:0018108; GO:0019221; GO:0019901; GO:0030154; GO:0030220; GO:0031295; GO:0032715; GO:0032720; GO:0032991; GO:0033007; GO:0033630; GO:0035335; GO:…																8566.44	22223.7	35881						22223.7																13.0645
PUR6_HUMAN	P22234	Bifunctional phosphoribosylaminoimidazole carboxylase/phosphoribosylaminoimidazole succinocarboxamide synthetase (PAICS) [Includes: Phosphoribosylaminoimidazole carboxylase (EC 4.1.1.21) (AIR carboxylase) (AIRC); Phosphoribosylaminoimidazole succinocarboxamide synthetase (EC 6.3.2.6) (SAICAR synthetase)]	PAICS	47079	425	7.09	Tissue Leakage	Uncharacterized	GO:0004638; GO:0004639; GO:0005524; GO:0005737; GO:0005829; GO:0006177; GO:0006189; GO:0009113; GO:0016020; GO:0042802; GO:0043727; GO:0044208; GO:0045296; GO:0070062; GO:0097294													1.10627e+06	25729.7	2186820								1.10627e+06														20.0773	14.6511	21.0604
PXDN_HUMAN	Q92626	Peroxidasin homolog (EC 1.11.2.-) (Melanoma-associated antigen MG50) (Peroxidasin 1) (hsPxd01) (Vascular peroxidase 1) (p53-responsive gene 2 protein) [Cleaved into: PXDN active fragment]	PXDN	165275	1479	6.52	Other Plasma Proteins	[PXDN active fragment]: Secreted, extracellular space, extracellular matrix {ECO:0000269|PubMed:34679700}.	GO:0001525; GO:0001654; GO:0004601; GO:0005152; GO:0005201; GO:0005576; GO:0005604; GO:0005615; GO:0005783; GO:0006955; GO:0006979; GO:0007155; GO:0009986; GO:0016684; GO:0020037; GO:0030198; GO:0030199; GO:0031012; GO:0042744; GO:0043237; GO:0046872; GO:0051260; GO:0062023; GO:0070062; GO:0070207; GO:0070831; GO:0071711; GO:0140825	23800	87589.4	151350				14845.4	20183.5	25521.7										87589.4		20183.5				14.5404	16.4185	17.2075				13.8577	14.3009	14.6394
QSOX1_HUMAN	O00391	Sulfhydryl oxidase 1 (hQSOX) (EC 1.8.3.2) (Quiescin Q6)	QSOX1	82578	747	9.05	Other Plasma Proteins	[Isoform 2]: Secreted {ECO:0000269|PubMed:10708601}. Note=Found in the extracellular medium of quiescent cells but is not found in proliferating cells. {ECO:0000269|PubMed:10708601}.	GO:0000139; GO:0003756; GO:0005576; GO:0005615; GO:0005788; GO:0005794; GO:0006457; GO:0016242; GO:0016971; GO:0031093; GO:0035580; GO:0043231; GO:0045171; GO:0070062; GO:0071949; GO:0085029; GO:1904724	77400	93181.6	341168	60093.4	77417.9	239814	53612.6	42522.1	383389	116068	218317	1802865	139688	257453	2189595	166300	290899	1439675	170587	125775	159841	712417	862245	632292	16.2403	16.5078	18.3801	15.8749	16.2404	17.8716	15.7103	15.3759	18.5484	16.8246	17.7361	20.7819	17.0918	17.9739	21.0622	17.3434
RAB10_HUMAN	P61026	Ras-related protein Rab-10 (EC 3.6.5.2)	RAB10	22541	200	8.58	Tissue Leakage	Cytoplasmic vesicle membrane {ECO:0000305}; Lipid-anchor {ECO:0000305}; Cytoplasmic side {ECO:0000305}. Golgi apparatus membrane {ECO:0000269|PubMed:23263280}. Golgi apparatus, trans-Golgi network membrane {ECO:0000250|UniProtKB:P24409}. Endosome membrane {ECO:0000269|PubMed:16641372, ECO:0000269|PubMed:32344433}. Recycling endosome membrane {ECO:0000250|UniProtKB:P24409}. Cytoplasmic vesicle, ph…	GO:0000139; GO:0003925; GO:0005525; GO:0005768; GO:0005789; GO:0005794; GO:0005802; GO:0005829; GO:0005856; GO:0005886; GO:0005912; GO:0005925; GO:0005929; GO:0006893; GO:0007409; GO:0010008; GO:0016192; GO:0016197; GO:0019003; GO:0019882; GO:0030659; GO:0030667; GO:0030670; GO:0030859; GO:0031489; GO:0032593; GO:0032869; GO:0043001; GO:0045055; GO:0045200; GO:0048471; GO:0055037; GO:0055038; GO:…							108115	61672.7	15230.5	9899.75	323958	638016	36240.4	26712.1	31476.3	36135.6	5048.22	86259.9			61672.7	323958	31476.3	42481.2							16.7222	15.9123	13.8947	13.2732	18.3054	19.2832	15.1453	14.7052	14.942	15.1411
RAB14_HUMAN	P61106	Ras-related protein Rab-14 (EC 3.6.5.2)	RAB14	23897	215	5.86	Tissue Leakage	Recycling endosome {ECO:0000269|PubMed:22595670}. Early endosome membrane {ECO:0000269|PubMed:16962593, ECO:0000269|PubMed:20534812}; Lipid-anchor {ECO:0000305}; Cytoplasmic side {ECO:0000305}. Golgi apparatus membrane {ECO:0000269|PubMed:16962593}; Lipid-anchor {ECO:0000305}; Cytoplasmic side {ECO:0000305}. Golgi apparatus, trans-Golgi network membrane {ECO:0000269|PubMed:16962593}; Lipid-anchor…	GO:0000139; GO:0003924; GO:0005525; GO:0005764; GO:0005765; GO:0005769; GO:0005770; GO:0005791; GO:0005795; GO:0005802; GO:0005829; GO:0005886; GO:0006886; GO:0006895; GO:0008543; GO:0012505; GO:0016192; GO:0019003; GO:0030140; GO:0031489; GO:0031901; GO:0032456; GO:0032880; GO:0042175; GO:0042742; GO:0043231; GO:0045335; GO:0045995; GO:0046907; GO:0048471; GO:0055037; GO:0055038; GO:0070062; GO:…							12422.8	4087.74	20757.9				27312.1	21675.1	493961	20716.5	48587	76457.6			12422.8		180983	48587							13.6007	11.9971	14.3414				14.7373	14.4038	18.914	14.3385
RAB1A_HUMAN	P62820	Ras-related protein Rab-1A (EC 3.6.5.2) (YPT1-related protein)	RAB1A	22678	205	5.93	Tissue Leakage	Golgi apparatus {ECO:0000269|PubMed:22939626}. Endoplasmic reticulum {ECO:0000269|PubMed:22939626}. Early endosome {ECO:0000269|PubMed:21303926}. Cytoplasm, cytosol {ECO:0000305|PubMed:19942850}. Membrane {ECO:0000269|PubMed:19942850, ECO:0000269|PubMed:23815289}. Melanosome {ECO:0000250|UniProtKB:P62821}. Note=Alternates between membrane-associated and cytosolic forms. {ECO:0000305|PubMed:199428…	GO:0000045; GO:0000139; GO:0003924; GO:0003925; GO:0005525; GO:0005769; GO:0005783; GO:0005794; GO:0005829; GO:0005886; GO:0006886; GO:0006888; GO:0006897; GO:0006914; GO:0007030; GO:0010008; GO:0012505; GO:0016192; GO:0016477; GO:0019068; GO:0030252; GO:0030658; GO:0032402; GO:0032456; GO:0032757; GO:0034446; GO:0042470; GO:0042742; GO:0045296; GO:0047496; GO:0070062; GO:0090110; GO:1903020	9110	22215.7	24978.4				43106.9	31182	72490.6	31164.8	18518.9	24841.8	175909	50750.4	1905640	226272	19974	355126	18769.3		48926.5	24841.8	710766	200458	13.1538	14.4393	14.6084				15.3956	14.9284	16.1455	14.9276	14.1767	14.6005	17.4245	15.6311	20.8618	17.7877
RAB32_HUMAN	Q13637	Ras-related protein Rab-32	RAB32	24997	225	6.1	Tissue Leakage	Mitochondrion {ECO:0000269|PubMed:12186851}. Mitochondrion outer membrane {ECO:0000269|PubMed:23084991, ECO:0000305|PubMed:12186851}; Lipid-anchor {ECO:0000305|PubMed:12186851}. Cytoplasmic vesicle, phagosome {ECO:0000269|PubMed:21255211}. Cytoplasmic vesicle, phagosome membrane {ECO:0000305}; Lipid-anchor {ECO:0000305}; Cytoplasmic side {ECO:0000305}. Melanosome {ECO:0000250|UniProtKB:Q9CZE3}. M…	GO:0003924; GO:0005525; GO:0005739; GO:0005741; GO:0005764; GO:0005769; GO:0005770; GO:0005783; GO:0005802; GO:0005829; GO:0006886; GO:0007005; GO:0008333; GO:0012505; GO:0016020; GO:0019882; GO:0030670; GO:0030742; GO:0032438; GO:0033162; GO:0035646; GO:0035650; GO:0035651; GO:0036461; GO:0042470; GO:0044233; GO:0045335; GO:0072657; GO:0090382; GO:0090385; GO:1903232													15313.9	8123.74	11718.8	20660.8	25840.9	31021.1					11718.8	25840.9													13.9026	12.9879	13.5165	14.3346
RAB35_HUMAN	Q15286	Ras-related protein Rab-35 (GTP-binding protein RAY) (Ras-related protein Rab-1C)	RAB35	23025	201	8.53	Tissue Leakage	Cell membrane {ECO:0000269|PubMed:16950109, ECO:0000269|PubMed:21951725}; Lipid-anchor {ECO:0000305}; Cytoplasmic side {ECO:0000305}. Membrane, clathrin-coated pit {ECO:0000269|PubMed:16950109}. Cytoplasmic vesicle, clathrin-coated vesicle {ECO:0000269|PubMed:16950109}. Endosome {ECO:0000269|PubMed:16950109, ECO:0000269|PubMed:21951725}. Melanosome {ECO:0000269|PubMed:17081065}. Note=Present on s…	GO:0000281; GO:0003924; GO:0005525; GO:0005546; GO:0005829; GO:0005886; GO:0005905; GO:0008104; GO:0010008; GO:0015031; GO:0016197; GO:0019003; GO:0019882; GO:0030669; GO:0031175; GO:0031253; GO:0032456; GO:0032482; GO:0036010; GO:0042470; GO:0045171; GO:0045334; GO:0048227; GO:0055038; GO:0070062; GO:1990090													168918	64036.3	116477								116477														17.366	15.9666	16.8297
RAB5C_HUMAN	P51148	Ras-related protein Rab-5C (EC 3.6.5.2) (L1880) (RAB5L)	RAB5C	23483	216	8.64	Tissue Leakage	Cell membrane {ECO:0000250|UniProtKB:P20339}; Lipid-anchor {ECO:0000250|UniProtKB:P20339}; Cytoplasmic side {ECO:0000250|UniProtKB:P20339}. Early endosome membrane {ECO:0000250|UniProtKB:P20339}; Lipid-anchor {ECO:0000250|UniProtKB:P20339}. Melanosome {ECO:0000269|PubMed:17081065}. Note=Identified by mass spectrometry in melanosome fractions from stage I to stage IV. {ECO:0000269|PubMed:17081065}.	GO:0003924; GO:0003925; GO:0005525; GO:0005765; GO:0005768; GO:0005794; GO:0005811; GO:0005886; GO:0006886; GO:0006897; GO:0012505; GO:0019003; GO:0030672; GO:0031901; GO:0035577; GO:0042470; GO:0048227; GO:0070062													75112.1	13045.1	137179	17493.8	37756.2	58018.7					75112.1	37756.2													16.1968	13.6712	17.0657	14.0946
RAB6A_HUMAN	P20340	Ras-related protein Rab-6A (Rab-6)	RAB6A	23593	208	5.42	Tissue Leakage	[Isoform 2]: Golgi apparatus membrane {ECO:0000269|PubMed:11071909}; Lipid-anchor {ECO:0000305}.	GO:0000139; GO:0002080; GO:0003924; GO:0005525; GO:0005789; GO:0005794; GO:0005802; GO:0005829; GO:0005886; GO:0006886; GO:0006890; GO:0006891; GO:0012505; GO:0016020; GO:0018125; GO:0019882; GO:0019904; GO:0030667; GO:0031175; GO:0031410; GO:0031489; GO:0032588; GO:0034067; GO:0034498; GO:0042147; GO:0051179; GO:0070062; GO:0070381; GO:0072385; GO:1903292																16907.8	32604	48300.2						32604																14.0454
[truncated: 156 more rows]
[truncated: 26 more columns]
